# Supplementary material for: Dimethyl 2-[23-oxo-22,24-diphenyl-8,11,14-trioxa-25-aza­tetra­cyclo­[19.3.1.02,7.015,20]penta­cosa-2,4,6,15(20),16,18-hexaen-25-yl]but-2-enedioate
Source: Acta Crystallogr Sect E Struct Rep Online. 2012 Apr 13;68(Pt 5):o1386–7. doi: 10.1107/S1600536812015206 (PMC3344514; doi:10.1107/S1600536812015206)
Supplement: Supplementary file 1 [file e-68-o1386-sup1.cif]

##############################################################################
#                                                                            #
# This CIF contains the data in a paper accepted for publication in          #
# Acta Crystallographica Section E. It conforms to the requirements of       #
# Notes for Authors for Acta Crystallographica Section E, and has been       #
# peer reviewed under the auspices of the IUCr Commission on Journals.       #
#                                                                            #
# Full details of the Crystallographic Information File format               #
# are given in the paper "The Crystallographic Information File (CIF):       #
# a New Standard Archive File for Crystallography" by S. R. Hall, F. H.      #
# Allen and I. D. Brown [Acta Cryst. (1991), A47, 655-685].                  #
#                                                                            #
# The current version of the core CIF dictionary is obtainable from          #
# ftp://ftp.iucr.org/pub/cif_core.dic.                                       #
#                                                                            #
# Software is freely available for graphical display of the structure(s)     #
# in this CIF. For information consult the CIF software page                 #
# http://www.iucr.org/resources/cif/software.                                #
#                                                                            #
# This file may be used for bona fide research purposes within the           #
# scientific community so long as proper attribution is given to the journal # 
# article from which it was obtained.                                        #
#                                                                            #
##############################################################################
data_global
_audit_creation_method     'from SHELXL97 CIF and IUCr SHELXL97-template'
_journal_date_recd_electronic     2012-04-03
_journal_date_accepted     2012-04-06
_journal_name_full     'Acta Crystallographica, Section E'
_journal_year     2012
_journal_volume     68
_journal_issue      5
_journal_page_first     o1386
_journal_page_last     o1387
_journal_paper_category     QO
_journal_paper_doi     10.1107/S1600536812015206
_journal_coeditor_code     CV5280
_publ_contact_author_name     'Le Tuan Anh'
_publ_contact_author_address
;
Department of Chemistry, Vietnam National University, 144 Xuan Thuy, Cau Giay,
Hanoi, Vietnam
;
_publ_contact_author_email     'vkh@xray.ineos.ac.ru'
_publ_contact_author_fax     '+7(499)1355085'
_publ_contact_author_phone     '+7(499)1359343'
_publ_section_title
;\
Dimethyl
2-[23-oxo-22,24-diphenyl-8,11,14-trioxa-25-azatetracyclo[19.3.1.0^2,7^.0^15,\
20^]pentacosa-2,4,6,15(20),16,18-hexaen-25-yl]but-2-enedioate
;
loop_
    _publ_author_name
    _publ_author_footnote
    _publ_author_address
    'Le Tuan Anh' .
;
Department of Chemistry, Vietnam National University, 144 Xuan Thuy, Cau Giay,
Hanoi, Vietnam
;
    'Truong Hong Hieu' .
;
Department of Chemistry, Vietnam National University, 144 Xuan Thuy, Cau Giay,
Hanoi, Vietnam
;
    'Anatoly T. Soldatenkov' .
;
Organic Chemistry Department, Russian Peoples Friendship University,
Miklukho-Maklaya St 6, Moscow 117198, Russian Federation
;
    'Svetlana A. Soldatova' .
;
Organic Chemistry Department, Russian Peoples Friendship University,
Miklukho-Maklaya St 6, Moscow 117198, Russian Federation
;
    'Victor N. Khrustalev' .
;
X-Ray Structural Centre,
A.N. Nesmeyanov Institute of Organoelement Compounds,
Russian Academy of Sciences,
28 Vavilov St, B-334, Moscow 119991, Russian Federation
;
data_I
_audit_creation_method     SHELXL-97
_chemical_name_systematic
;
Dimethyl 2-[23-oxo-22,24-diphenyl-8,11,14-trioxa-25-
azatetracyclo[19.3.1.0^2,7^.0^15,20^]pentacosa-2,4,6,15(20),16,18-
hexaen-25-yl]but-2-enedioate
;
_chemical_name_common     ?
_chemical_formula_moiety     'C39 H37 N O8'
_chemical_formula_sum     'C39 H37 N O8'
_chemical_formula_iupac     'C39 H37 N O8'
_chemical_formula_weight     647.70
_chemical_melting_point     ?
_symmetry_cell_setting     triclinic
_symmetry_space_group_name_H-M     'P -1'
_symmetry_space_group_name_Hall     '-P 1'
loop_
    _symmetry_equiv_pos_as_xyz
    'x, y, z'
    '-x, -y, -z'
_cell_length_a     10.9914(6)
_cell_length_b     11.7868(6)
_cell_length_c     13.7725(7)
_cell_angle_alpha     114.3060(10)
_cell_angle_beta     91.2110(10)
_cell_angle_gamma     91.9840(10)
_cell_volume     1623.91(15)
_cell_formula_units_Z     2
_cell_measurement_reflns_used     8458
_cell_measurement_theta_min     2.42
_cell_measurement_theta_max     32.55
_cell_measurement_temperature     100(2)
_exptl_crystal_description     prism
_exptl_crystal_colour     colourless
_exptl_crystal_size_max     0.28
_exptl_crystal_size_mid     0.22
_exptl_crystal_size_min     0.20
_exptl_crystal_density_diffrn     1.325
_exptl_crystal_density_meas     ?
_exptl_crystal_density_method     'not measured'
_exptl_crystal_F_000     684
_exptl_absorpt_coefficient_mu     0.093
_exptl_absorpt_correction_type     multi-scan
_exptl_absorpt_process_details     '(SADABS; Sheldrick, 2003)'
_exptl_absorpt_correction_T_min     0.975
_exptl_absorpt_correction_T_max     0.982
_exptl_special_details
;
;
_diffrn_ambient_temperature     100(2)
_diffrn_radiation_type     MoK\a
_diffrn_radiation_wavelength     0.71073
_diffrn_radiation_source     'fine-focus sealed tube'
_diffrn_radiation_monochromator     graphite
_diffrn_measurement_device_type     'Bruker APEXII CCD'
_diffrn_measurement_method     '\f and \w scans'
_diffrn_detector_area_resol_mean     ?
_diffrn_reflns_number     19532
_diffrn_reflns_av_R_equivalents     0.0279
_diffrn_reflns_av_sigmaI/netI     0.0361
_diffrn_reflns_theta_min     1.62
_diffrn_reflns_theta_max     29.00
_diffrn_reflns_theta_full     29.00
_diffrn_measured_fraction_theta_max     0.997
_diffrn_measured_fraction_theta_full     0.997
_diffrn_reflns_limit_h_min     -14
_diffrn_reflns_limit_h_max     14
_diffrn_reflns_limit_k_min     -16
_diffrn_reflns_limit_k_max     16
_diffrn_reflns_limit_l_min     -18
_diffrn_reflns_limit_l_max     18
_refine_special_details
;
Refinement of <i>F</i>^2^ against ALL reflections. The weighted <i>R</i>-factor
<i>wR</i> and goodness of fit <i>S</i> are based on <i>F</i>^2^, conventional
<i>R</i>-factors <i>R</i> are based on <i>F</i>, with <i>F</i> set to zero for
negative <i>F</i>^2^. The threshold expression of <i>F</i>^2^ >
\s(<i>F</i>^2^) is used only for calculating <i>R</i>-factors(gt) <i>etc</i>.
and is not relevant to the choice of reflections for refinement.
<i>R</i>-factors based on <i>F</i>^2^ are statistically about twice as large
as those based on <i>F</i>, and <i>R</i>- factors based on ALL data will be
even larger.
;
_reflns_number_total     8601
_reflns_number_gt     7062
_reflns_threshold_expression     I>2\s(I)
_refine_ls_structure_factor_coef     Fsqd
_refine_ls_matrix_type     full
_refine_ls_R_factor_all     0.0532
_refine_ls_R_factor_gt     0.0416
_refine_ls_wR_factor_gt     0.0999
_refine_ls_wR_factor_ref     0.1075
_refine_ls_goodness_of_fit_ref     1.002
_refine_ls_restrained_S_all     1.002
_refine_ls_number_reflns     8601
_refine_ls_number_parameters     435
_refine_ls_number_restraints     0
_refine_ls_hydrogen_treatment     constr
_refine_ls_weighting_scheme     calc
_refine_ls_weighting_details
             'calc w=1/[\s^2^(Fo^2^)+(0.049P)^2^+0.6P] where P=(Fo^2^+2Fc^2^)/3'
_atom_sites_solution_hydrogens     geom
_atom_sites_solution_primary     direct
_atom_sites_solution_secondary     difmap
_refine_ls_shift/su_max     0.001
_refine_ls_shift/su_mean     0.000
_refine_diff_density_max     0.376
_refine_diff_density_min     -0.288
_refine_ls_extinction_method     none
_refine_ls_extinction_coef     ?
loop_
    _atom_type_symbol
    _atom_type_description
    _atom_type_scat_dispersion_real
    _atom_type_scat_dispersion_imag
    _atom_type_scat_source
    'C' 'C' 0.0033 0.0016
                         'International Tables Vol C Tables 4.2.6.8 and 6.1.1.4'
    'H' 'H' 0.0000 0.0000
                         'International Tables Vol C Tables 4.2.6.8 and 6.1.1.4'
    'N' 'N' 0.0061 0.0033
                         'International Tables Vol C Tables 4.2.6.8 and 6.1.1.4'
    'O' 'O' 0.0106 0.0060
                         'International Tables Vol C Tables 4.2.6.8 and 6.1.1.4'
_computing_data_collection     'APEX2 (Bruker, 2005)'
_computing_cell_refinement     'SAINT-Plus (Bruker, 2001)'
_computing_data_reduction     'SAINT-Plus (Bruker, 2001)'
_computing_structure_solution     'SHELXTL (Sheldrick, 2008)'
_computing_structure_refinement     'SHELXTL (Sheldrick, 2008)'
_computing_molecular_graphics     'SHELXTL (Sheldrick, 2008)'
_computing_publication_material     'SHELXTL (Sheldrick, 2008)'
loop_
    _atom_site_type_symbol
    _atom_site_label
    _atom_site_fract_x
    _atom_site_fract_y
    _atom_site_fract_z
    _atom_site_U_iso_or_equiv
    _atom_site_adp_type
    _atom_site_calc_flag
    _atom_site_refinement_flags
    _atom_site_occupancy
    _atom_site_symmetry_multiplicity
    _atom_site_disorder_assembly
    _atom_site_disorder_group
    O O1 0.81524(10) 1.05479(9) 0.57180(7) 0.0297(2) Uani d . 1 1 . .
    O O2 0.75693(9) 0.74987(9) -0.10597(7) 0.0250(2) Uani d . 1 1 . .
    O O3 0.72502(8) 0.57344(8) -0.08306(7) 0.01937(18) Uani d . 1 1 . .
    O O4 0.51599(9) 0.71161(10) 0.19678(7) 0.0273(2) Uani d . 1 1 . .
    O O5 0.52850(8) 0.70160(8) 0.03110(7) 0.01941(18) Uani d . 1 1 . .
    C C1 0.77006(10) 0.78011(10) 0.32029(9) 0.0143(2) Uani d . 1 1 . .
    H H1 0.6900 0.7604 0.3444 0.017 Uiso calc R 1 1 . .
    C C2 0.83008(11) 0.65818(11) 0.26061(9) 0.0155(2) Uani d . 1 1 . .
    C C3 0.77594(11) 0.54883(11) 0.25838(10) 0.0189(2) Uani d . 1 1 . .
    H H3 0.7002 0.5521 0.2912 0.023 Uiso calc R 1 1 . .
    C C4 0.82952(12) 0.43446(12) 0.20946(11) 0.0239(3) Uani d . 1 1 . .
    H H4 0.7917 0.3611 0.2102 0.029 Uiso calc R 1 1 . .
    C C5 0.93852(13) 0.42927(12) 0.15987(11) 0.0268(3) Uani d . 1 1 . .
    H H5 0.9751 0.3515 0.1253 0.032 Uiso calc R 1 1 . .
    C C6 0.99528(12) 0.53692(12) 0.16008(11) 0.0229(3) Uani d . 1 1 . .
    H H6 1.0698 0.5324 0.1252 0.028 Uiso calc R 1 1 . .
    C C7 0.94239(11) 0.65107(11) 0.21156(9) 0.0174(2) Uani d . 1 1 . .
    O O8 0.99408(8) 0.76150(8) 0.21894(7) 0.01886(18) Uani d . 1 1 . .
    C C9 1.10551(11) 0.76050(12) 0.16679(11) 0.0224(3) Uani d . 1 1 . .
    H H9A 1.0964 0.7037 0.0902 0.027 Uiso calc R 1 1 . .
    H H9B 1.1721 0.7320 0.1995 0.027 Uiso calc R 1 1 . .
    C C10 1.13320(11) 0.89193(12) 0.18009(10) 0.0221(3) Uani d . 1 1 . .
    H H10A 1.1332 0.9495 0.2565 0.027 Uiso calc R 1 1 . .
    H H10B 1.2147 0.8986 0.1532 0.027 Uiso calc R 1 1 . .
    O O11 1.04269(8) 0.92460(8) 0.12188(7) 0.01924(18) Uani d . 1 1 . .
    C C12 1.02925(12) 1.05545(12) 0.16091(11) 0.0231(3) Uani d . 1 1 . .
    H H12A 1.0920 1.0931 0.1312 0.028 Uiso calc R 1 1 . .
    H H12B 1.0400 1.0943 0.2396 0.028 Uiso calc R 1 1 . .
    C C13 0.90450(12) 1.07848(12) 0.12842(11) 0.0232(3) Uani d . 1 1 . .
    H H13A 0.8981 1.1676 0.1429 0.028 Uiso calc R 1 1 . .
    H H13B 0.8875 1.0279 0.0514 0.028 Uiso calc R 1 1 . .
    O O14 0.82056(8) 1.04353(8) 0.19004(7) 0.01873(18) Uani d . 1 1 . .
    C C15 0.69884(11) 1.05639(11) 0.17862(9) 0.0171(2) Uani d . 1 1 . .
    C C16 0.64916(13) 1.10929(11) 0.11422(10) 0.0219(3) Uani d . 1 1 . .
    H H16 0.7004 1.1358 0.0721 0.026 Uiso calc R 1 1 . .
    C C17 0.52405(13) 1.12324(12) 0.11168(11) 0.0251(3) Uani d . 1 1 . .
    H H17 0.4903 1.1604 0.0683 0.030 Uiso calc R 1 1 . .
    C C18 0.44833(12) 1.08351(12) 0.17164(11) 0.0237(3) Uani d . 1 1 . .
    H H18 0.3631 1.0939 0.1702 0.028 Uiso calc R 1 1 . .
    C C19 0.49853(11) 1.02807(11) 0.23404(10) 0.0194(2) Uani d . 1 1 . .
    H H19 0.4464 0.9996 0.2743 0.023 Uiso calc R 1 1 . .
    C C20 0.62324(11) 1.01343(10) 0.23881(9) 0.0155(2) Uani d . 1 1 . .
    C C21 0.67458(10) 0.95795(10) 0.31156(9) 0.0142(2) Uani d . 1 1 . .
    H H21 0.6051 0.9316 0.3445 0.017 Uiso calc R 1 1 . .
    C C22 0.75899(11) 1.05411(10) 0.40273(9) 0.0148(2) Uani d . 1 1 . .
    H H22 0.8318 1.0718 0.3680 0.018 Uiso calc R 1 1 . .
    C C23 0.80526(11) 0.99655(11) 0.47590(9) 0.0173(2) Uani d . 1 1 . .
    C C24 0.84906(10) 0.86418(11) 0.42172(9) 0.0152(2) Uani d . 1 1 . .
    H H24 0.9333 0.8709 0.3979 0.018 Uiso calc R 1 1 . .
    N N25 0.74589(9) 0.84833(9) 0.25395(7) 0.01416(19) Uani d . 1 1 . .
    C C26 0.69852(10) 1.17631(10) 0.45793(9) 0.0154(2) Uani d . 1 1 . .
    C C27 0.72415(11) 1.27232(11) 0.42612(9) 0.0181(2) Uani d . 1 1 . .
    H H27 0.7821 1.2609 0.3730 0.022 Uiso calc R 1 1 . .
    C C28 0.66661(12) 1.38434(12) 0.47051(10) 0.0222(3) Uani d . 1 1 . .
    H H28 0.6854 1.4489 0.4480 0.027 Uiso calc R 1 1 . .
    C C29 0.58174(12) 1.40171(12) 0.54767(10) 0.0228(3) Uani d . 1 1 . .
    H H29 0.5423 1.4783 0.5786 0.027 Uiso calc R 1 1 . .
    C C30 0.55464(11) 1.30695(12) 0.57959(10) 0.0217(3) Uani d . 1 1 . .
    H H30 0.4960 1.3186 0.6322 0.026 Uiso calc R 1 1 . .
    C C31 0.61253(11) 1.19494(12) 0.53530(9) 0.0191(2) Uani d . 1 1 . .
    H H31 0.5933 1.1306 0.5579 0.023 Uiso calc R 1 1 . .
    C C32 0.85723(11) 0.79886(11) 0.49579(9) 0.0162(2) Uani d . 1 1 . .
    C C33 0.75722(12) 0.79095(12) 0.55415(10) 0.0202(2) Uani d . 1 1 . .
    H H33 0.6861 0.8338 0.5526 0.024 Uiso calc R 1 1 . .
    C C34 0.76049(13) 0.72117(13) 0.61443(10) 0.0257(3) Uani d . 1 1 . .
    H H34 0.6922 0.7170 0.6541 0.031 Uiso calc R 1 1 . .
    C C35 0.86378(14) 0.65763(13) 0.61657(11) 0.0276(3) Uani d . 1 1 . .
    H H35 0.8661 0.6094 0.6573 0.033 Uiso calc R 1 1 . .
    C C36 0.96326(13) 0.66473(12) 0.55933(11) 0.0255(3) Uani d . 1 1 . .
    H H36 1.0339 0.6211 0.5607 0.031 Uiso calc R 1 1 . .
    C C37 0.96060(11) 0.73542(11) 0.49962(10) 0.0196(2) Uani d . 1 1 . .
    H H37 1.0298 0.7405 0.4612 0.023 Uiso calc R 1 1 . .
    C C38 0.70379(10) 0.77556(10) 0.14631(9) 0.0145(2) Uani d . 1 1 . .
    C C39 0.77988(11) 0.75955(10) 0.06806(9) 0.0156(2) Uani d . 1 1 . .
    H H39 0.8610 0.7924 0.0891 0.019 Uiso calc R 1 1 . .
    C C40 0.75136(10) 0.69577(11) -0.04851(9) 0.0163(2) Uani d . 1 1 . .
    C C41 0.68623(13) 0.51164(13) -0.19471(10) 0.0246(3) Uani d . 1 1 . .
    H H41A 0.6577 0.4258 -0.2111 0.037 Uiso calc R 1 1 . .
    H H41B 0.7549 0.5110 -0.2391 0.037 Uiso calc R 1 1 . .
    H H41C 0.6198 0.5565 -0.2093 0.037 Uiso calc R 1 1 . .
    C C42 0.57397(11) 0.72587(11) 0.12884(9) 0.0166(2) Uani d . 1 1 . .
    C C43 0.40551(12) 0.64856(14) 0.00728(11) 0.0258(3) Uani d . 1 1 . .
    H H43A 0.3821 0.6318 -0.0666 0.039 Uiso calc R 1 1 . .
    H H43B 0.3501 0.7073 0.0556 0.039 Uiso calc R 1 1 . .
    H H43C 0.4008 0.5705 0.0167 0.039 Uiso calc R 1 1 . .
loop_
    _atom_site_aniso_label
    _atom_site_aniso_U_11
    _atom_site_aniso_U_22
    _atom_site_aniso_U_33
    _atom_site_aniso_U_12
    _atom_site_aniso_U_13
    _atom_site_aniso_U_23
    O1 0.0505(6) 0.0199(5) 0.0154(4) 0.0054(4) -0.0083(4) 0.0039(4)
    O2 0.0340(5) 0.0243(5) 0.0195(4) -0.0045(4) -0.0008(4) 0.0124(4)
    O3 0.0254(4) 0.0162(4) 0.0143(4) -0.0019(3) -0.0010(3) 0.0044(3)
    O4 0.0246(5) 0.0382(6) 0.0198(4) -0.0119(4) -0.0015(4) 0.0140(4)
    O5 0.0159(4) 0.0261(5) 0.0174(4) -0.0025(3) -0.0027(3) 0.0104(4)
    C1 0.0160(5) 0.0134(5) 0.0144(5) -0.0004(4) -0.0005(4) 0.0069(4)
    C2 0.0175(5) 0.0148(5) 0.0139(5) 0.0007(4) -0.0022(4) 0.0058(4)
    C3 0.0205(6) 0.0168(5) 0.0194(6) -0.0011(4) -0.0018(4) 0.0076(5)
    C4 0.0284(7) 0.0145(6) 0.0289(7) -0.0006(5) -0.0023(5) 0.0092(5)
    C5 0.0314(7) 0.0162(6) 0.0309(7) 0.0065(5) 0.0028(6) 0.0075(5)
    C6 0.0223(6) 0.0214(6) 0.0254(6) 0.0051(5) 0.0040(5) 0.0095(5)
    C7 0.0193(6) 0.0156(5) 0.0181(5) 0.0001(4) -0.0012(4) 0.0078(4)
    O8 0.0176(4) 0.0174(4) 0.0226(4) 0.0005(3) 0.0043(3) 0.0091(3)
    C9 0.0177(6) 0.0265(6) 0.0262(6) 0.0031(5) 0.0054(5) 0.0137(5)
    C10 0.0178(6) 0.0275(7) 0.0227(6) -0.0040(5) -0.0008(5) 0.0125(5)
    O11 0.0222(4) 0.0162(4) 0.0182(4) -0.0015(3) -0.0001(3) 0.0062(3)
    C12 0.0260(6) 0.0158(6) 0.0256(6) -0.0035(5) 0.0063(5) 0.0065(5)
    C13 0.0295(7) 0.0194(6) 0.0257(6) 0.0016(5) 0.0093(5) 0.0139(5)
    O14 0.0206(4) 0.0205(4) 0.0181(4) -0.0010(3) 0.0021(3) 0.0110(3)
    C15 0.0226(6) 0.0121(5) 0.0148(5) 0.0008(4) -0.0011(4) 0.0039(4)
    C16 0.0322(7) 0.0166(6) 0.0181(6) 0.0000(5) -0.0013(5) 0.0087(5)
    C17 0.0350(7) 0.0190(6) 0.0226(6) 0.0040(5) -0.0058(5) 0.0099(5)
    C18 0.0240(6) 0.0207(6) 0.0251(6) 0.0043(5) -0.0051(5) 0.0082(5)
    C19 0.0221(6) 0.0162(5) 0.0183(6) 0.0013(4) -0.0009(5) 0.0055(5)
    C20 0.0213(6) 0.0112(5) 0.0128(5) 0.0008(4) -0.0022(4) 0.0039(4)
    C21 0.0161(5) 0.0138(5) 0.0127(5) 0.0000(4) -0.0004(4) 0.0056(4)
    C22 0.0174(5) 0.0136(5) 0.0131(5) -0.0007(4) -0.0006(4) 0.0054(4)
    C23 0.0198(6) 0.0155(5) 0.0163(5) -0.0018(4) -0.0029(4) 0.0066(4)
    C24 0.0163(5) 0.0156(5) 0.0144(5) -0.0002(4) -0.0009(4) 0.0071(4)
    N25 0.0176(5) 0.0122(4) 0.0120(4) 0.0008(3) -0.0016(3) 0.0044(4)
    C26 0.0172(5) 0.0135(5) 0.0133(5) -0.0008(4) -0.0025(4) 0.0037(4)
    C27 0.0210(6) 0.0168(5) 0.0161(5) -0.0003(4) 0.0020(4) 0.0064(4)
    C28 0.0293(7) 0.0168(6) 0.0208(6) 0.0009(5) -0.0016(5) 0.0081(5)
    C29 0.0256(6) 0.0197(6) 0.0189(6) 0.0067(5) -0.0014(5) 0.0035(5)
    C30 0.0182(6) 0.0260(6) 0.0168(6) 0.0011(5) 0.0010(4) 0.0047(5)
    C31 0.0217(6) 0.0195(6) 0.0159(5) -0.0023(4) 0.0001(4) 0.0074(5)
    C32 0.0203(6) 0.0140(5) 0.0139(5) -0.0014(4) -0.0030(4) 0.0055(4)
    C33 0.0219(6) 0.0195(6) 0.0179(6) 0.0000(5) 0.0005(5) 0.0064(5)
    C34 0.0335(7) 0.0241(6) 0.0193(6) -0.0071(5) 0.0014(5) 0.0093(5)
    C35 0.0405(8) 0.0204(6) 0.0255(7) -0.0078(5) -0.0087(6) 0.0143(5)
    C36 0.0290(7) 0.0181(6) 0.0294(7) -0.0010(5) -0.0103(5) 0.0103(5)
    C37 0.0197(6) 0.0172(5) 0.0204(6) -0.0003(4) -0.0031(5) 0.0065(5)
    C38 0.0173(5) 0.0121(5) 0.0143(5) -0.0005(4) -0.0020(4) 0.0060(4)
    C39 0.0170(5) 0.0135(5) 0.0164(5) -0.0003(4) -0.0014(4) 0.0067(4)
    C40 0.0140(5) 0.0180(5) 0.0163(5) 0.0001(4) 0.0020(4) 0.0064(4)
    C41 0.0307(7) 0.0230(6) 0.0148(6) -0.0048(5) -0.0036(5) 0.0030(5)
    C42 0.0189(5) 0.0140(5) 0.0166(5) -0.0003(4) -0.0009(4) 0.0061(4)
    C43 0.0185(6) 0.0328(7) 0.0259(7) -0.0056(5) -0.0059(5) 0.0127(6)
_geom_special_details
;
All e.s.d.'s (except the e.s.d. in the dihedral angle between two l.s. planes)
are estimated using the full covariance matrix. The cell e.s.d.'s are taken
into account individually in the estimation of e.s.d.'s in distances, angles
and torsion angles; correlations between e.s.d.'s in cell parameters are only
used when they are defined by crystal symmetry. An approximate (isotropic)
treatment of cell e.s.d.'s is used for estimating e.s.d.'s involving l.s.
planes.
;
loop_
    _geom_bond_atom_site_label_1
    _geom_bond_atom_site_label_2
    _geom_bond_site_symmetry_2
    _geom_bond_distance
    _geom_bond_publ_flag
    O1 C23 . 1.2125(15) ?
    O2 C40 . 1.2048(14) ?
    O3 C40 . 1.3378(14) ?
    O3 C41 . 1.4511(14) ?
    O4 C42 . 1.2072(15) ?
    O5 C42 . 1.3373(14) ?
    O5 C43 . 1.4422(15) ?
    C1 N25 . 1.4703(14) ?
    C1 C2 . 1.5141(16) ?
    C1 C24 . 1.5610(16) ?
    C1 H1 . 1.0000 ?
    C2 C3 . 1.3892(16) ?
    C2 C7 . 1.4081(17) ?
    C3 C4 . 1.3935(17) ?
    C3 H3 . 0.9500 ?
    C4 C5 . 1.382(2) ?
    C4 H4 . 0.9500 ?
    C5 C6 . 1.3934(19) ?
    C5 H5 . 0.9500 ?
    C6 C7 . 1.3918(17) ?
    C6 H6 . 0.9500 ?
    C7 O8 . 1.3656(14) ?
    O8 C9 . 1.4308(14) ?
    C9 C10 . 1.5025(18) ?
    C9 H9A . 0.9900 ?
    C9 H9B . 0.9900 ?
    C10 O11 . 1.4240(15) ?
    C10 H10A . 0.9900 ?
    C10 H10B . 0.9900 ?
    O11 C12 . 1.4234(15) ?
    C12 C13 . 1.5013(19) ?
    C12 H12A . 0.9900 ?
    C12 H12B . 0.9900 ?
    C13 O14 . 1.4268(14) ?
    C13 H13A . 0.9900 ?
    C13 H13B . 0.9900 ?
    O14 C15 . 1.3647(15) ?
    C15 C16 . 1.3901(16) ?
    C15 C20 . 1.4070(16) ?
    C16 C17 . 1.3921(19) ?
    C16 H16 . 0.9500 ?
    C17 C18 . 1.384(2) ?
    C17 H17 . 0.9500 ?
    C18 C19 . 1.3919(17) ?
    C18 H18 . 0.9500 ?
    C19 C20 . 1.3909(17) ?
    C19 H19 . 0.9500 ?
    C20 C21 . 1.5135(15) ?
    C21 N25 . 1.4717(14) ?
    C21 C22 . 1.5584(16) ?
    C21 H21 . 1.0000 ?
    C22 C26 . 1.5101(16) ?
    C22 C23 . 1.5164(16) ?
    C22 H22 . 1.0000 ?
    C23 C24 . 1.5269(16) ?
    C24 C32 . 1.5129(15) ?
    C24 H24 . 1.0000 ?
    N25 C38 . 1.4297(14) ?
    C26 C31 . 1.3934(16) ?
    C26 C27 . 1.3939(16) ?
    C27 C28 . 1.3881(17) ?
    C27 H27 . 0.9500 ?
    C28 C29 . 1.3847(19) ?
    C28 H28 . 0.9500 ?
    C29 C30 . 1.3844(19) ?
    C29 H29 . 0.9500 ?
    C30 C31 . 1.3898(18) ?
    C30 H30 . 0.9500 ?
    C31 H31 . 0.9500 ?
    C32 C37 . 1.3935(17) ?
    C32 C33 . 1.3982(17) ?
    C33 C34 . 1.3892(18) ?
    C33 H33 . 0.9500 ?
    C34 C35 . 1.388(2) ?
    C34 H34 . 0.9500 ?
    C35 C36 . 1.381(2) ?
    C35 H35 . 0.9500 ?
    C36 C37 . 1.3914(18) ?
    C36 H36 . 0.9500 ?
    C37 H37 . 0.9500 ?
    C38 C39 . 1.3335(16) ?
    C38 C42 . 1.4995(16) ?
    C39 C40 . 1.4866(16) ?
    C39 H39 . 0.9500 ?
    C41 H41A . 0.9800 ?
    C41 H41B . 0.9800 ?
    C41 H41C . 0.9800 ?
    C43 H43A . 0.9800 ?
    C43 H43B . 0.9800 ?
    C43 H43C . 0.9800 ?
loop_
    _geom_angle_atom_site_label_1
    _geom_angle_atom_site_label_2
    _geom_angle_atom_site_label_3
    _geom_angle_site_symmetry_1
    _geom_angle_site_symmetry_3
    _geom_angle
    _geom_angle_publ_flag
    C40 O3 C41 . . 114.59(9) ?
    C42 O5 C43 . . 115.98(10) ?
    N25 C1 C2 . . 113.05(9) ?
    N25 C1 C24 . . 110.14(9) ?
    C2 C1 C24 . . 110.35(9) ?
    N25 C1 H1 . . 107.7 ?
    C2 C1 H1 . . 107.7 ?
    C24 C1 H1 . . 107.7 ?
    C3 C2 C7 . . 118.04(11) ?
    C3 C2 C1 . . 119.03(10) ?
    C7 C2 C1 . . 122.84(10) ?
    C2 C3 C4 . . 121.92(12) ?
    C2 C3 H3 . . 119.0 ?
    C4 C3 H3 . . 119.0 ?
    C5 C4 C3 . . 119.04(12) ?
    C5 C4 H4 . . 120.5 ?
    C3 C4 H4 . . 120.5 ?
    C4 C5 C6 . . 120.66(12) ?
    C4 C5 H5 . . 119.7 ?
    C6 C5 H5 . . 119.7 ?
    C7 C6 C5 . . 119.73(12) ?
    C7 C6 H6 . . 120.1 ?
    C5 C6 H6 . . 120.1 ?
    O8 C7 C6 . . 123.51(11) ?
    O8 C7 C2 . . 115.92(10) ?
    C6 C7 C2 . . 120.57(11) ?
    C7 O8 C9 . . 118.88(9) ?
    O8 C9 C10 . . 106.65(10) ?
    O8 C9 H9A . . 110.4 ?
    C10 C9 H9A . . 110.4 ?
    O8 C9 H9B . . 110.4 ?
    C10 C9 H9B . . 110.4 ?
    H9A C9 H9B . . 108.6 ?
    O11 C10 C9 . . 108.74(10) ?
    O11 C10 H10A . . 109.9 ?
    C9 C10 H10A . . 109.9 ?
    O11 C10 H10B . . 109.9 ?
    C9 C10 H10B . . 109.9 ?
    H10A C10 H10B . . 108.3 ?
    C12 O11 C10 . . 113.17(10) ?
    O11 C12 C13 . . 108.94(10) ?
    O11 C12 H12A . . 109.9 ?
    C13 C12 H12A . . 109.9 ?
    O11 C12 H12B . . 109.9 ?
    C13 C12 H12B . . 109.9 ?
    H12A C12 H12B . . 108.3 ?
    O14 C13 C12 . . 106.48(10) ?
    O14 C13 H13A . . 110.4 ?
    C12 C13 H13A . . 110.4 ?
    O14 C13 H13B . . 110.4 ?
    C12 C13 H13B . . 110.4 ?
    H13A C13 H13B . . 108.6 ?
    C15 O14 C13 . . 119.73(10) ?
    O14 C15 C16 . . 124.16(11) ?
    O14 C15 C20 . . 115.34(10) ?
    C16 C15 C20 . . 120.50(11) ?
    C15 C16 C17 . . 119.74(12) ?
    C15 C16 H16 . . 120.1 ?
    C17 C16 H16 . . 120.1 ?
    C18 C17 C16 . . 120.65(12) ?
    C18 C17 H17 . . 119.7 ?
    C16 C17 H17 . . 119.7 ?
    C17 C18 C19 . . 119.21(12) ?
    C17 C18 H18 . . 120.4 ?
    C19 C18 H18 . . 120.4 ?
    C20 C19 C18 . . 121.55(12) ?
    C20 C19 H19 . . 119.2 ?
    C18 C19 H19 . . 119.2 ?
    C19 C20 C15 . . 118.32(11) ?
    C19 C20 C21 . . 119.78(11) ?
    C15 C20 C21 . . 121.84(10) ?
    N25 C21 C20 . . 112.36(9) ?
    N25 C21 C22 . . 107.51(9) ?
    C20 C21 C22 . . 111.79(9) ?
    N25 C21 H21 . . 108.4 ?
    C20 C21 H21 . . 108.4 ?
    C22 C21 H21 . . 108.4 ?
    C26 C22 C23 . . 115.04(9) ?
    C26 C22 C21 . . 111.27(9) ?
    C23 C22 C21 . . 110.24(9) ?
    C26 C22 H22 . . 106.6 ?
    C23 C22 H22 . . 106.6 ?
    C21 C22 H22 . . 106.6 ?
    O1 C23 C22 . . 122.18(11) ?
    O1 C23 C24 . . 121.31(11) ?
    C22 C23 C24 . . 116.32(10) ?
    C32 C24 C23 . . 113.21(9) ?
    C32 C24 C1 . . 108.91(9) ?
    C23 C24 C1 . . 113.21(9) ?
    C32 C24 H24 . . 107.0 ?
    C23 C24 H24 . . 107.0 ?
    C1 C24 H24 . . 107.0 ?
    C38 N25 C1 . . 116.67(9) ?
    C38 N25 C21 . . 114.50(9) ?
    C1 N25 C21 . . 110.81(9) ?
    C31 C26 C27 . . 118.32(11) ?
    C31 C26 C22 . . 122.69(10) ?
    C27 C26 C22 . . 118.88(10) ?
    C28 C27 C26 . . 121.26(11) ?
    C28 C27 H27 . . 119.4 ?
    C26 C27 H27 . . 119.4 ?
    C29 C28 C27 . . 119.77(12) ?
    C29 C28 H28 . . 120.1 ?
    C27 C28 H28 . . 120.1 ?
    C30 C29 C28 . . 119.69(12) ?
    C30 C29 H29 . . 120.2 ?
    C28 C29 H29 . . 120.2 ?
    C29 C30 C31 . . 120.50(12) ?
    C29 C30 H30 . . 119.7 ?
    C31 C30 H30 . . 119.7 ?
    C30 C31 C26 . . 120.46(11) ?
    C30 C31 H31 . . 119.8 ?
    C26 C31 H31 . . 119.8 ?
    C37 C32 C33 . . 118.52(11) ?
    C37 C32 C24 . . 120.51(11) ?
    C33 C32 C24 . . 120.70(11) ?
    C34 C33 C32 . . 120.85(12) ?
    C34 C33 H33 . . 119.6 ?
    C32 C33 H33 . . 119.6 ?
    C35 C34 C33 . . 119.87(13) ?
    C35 C34 H34 . . 120.1 ?
    C33 C34 H34 . . 120.1 ?
    C36 C35 C34 . . 119.87(12) ?
    C36 C35 H35 . . 120.1 ?
    C34 C35 H35 . . 120.1 ?
    C35 C36 C37 . . 120.37(12) ?
    C35 C36 H36 . . 119.8 ?
    C37 C36 H36 . . 119.8 ?
    C36 C37 C32 . . 120.52(12) ?
    C36 C37 H37 . . 119.7 ?
    C32 C37 H37 . . 119.7 ?
    C39 C38 N25 . . 118.66(10) ?
    C39 C38 C42 . . 124.16(10) ?
    N25 C38 C42 . . 117.15(10) ?
    C38 C39 C40 . . 126.99(11) ?
    C38 C39 H39 . . 116.5 ?
    C40 C39 H39 . . 116.5 ?
    O2 C40 O3 . . 123.95(11) ?
    O2 C40 C39 . . 122.18(11) ?
    O3 C40 C39 . . 113.80(10) ?
    O3 C41 H41A . . 109.5 ?
    O3 C41 H41B . . 109.5 ?
    H41A C41 H41B . . 109.5 ?
    O3 C41 H41C . . 109.5 ?
    H41A C41 H41C . . 109.5 ?
    H41B C41 H41C . . 109.5 ?
    O4 C42 O5 . . 123.60(11) ?
    O4 C42 C38 . . 123.36(11) ?
    O5 C42 C38 . . 113.02(10) ?
    O5 C43 H43A . . 109.5 ?
    O5 C43 H43B . . 109.5 ?
    H43A C43 H43B . . 109.5 ?
    O5 C43 H43C . . 109.5 ?
    H43A C43 H43C . . 109.5 ?
    H43B C43 H43C . . 109.5 ?
loop_
    _geom_torsion_atom_site_label_1
    _geom_torsion_atom_site_label_2
    _geom_torsion_atom_site_label_3
    _geom_torsion_atom_site_label_4
    _geom_torsion_site_symmetry_1
    _geom_torsion_site_symmetry_2
    _geom_torsion_site_symmetry_3
    _geom_torsion_site_symmetry_4
    _geom_torsion
    _geom_torsion_publ_flag
    N25 C1 C2 C3 . . . . -125.05(11) ?
    C24 C1 C2 C3 . . . . 111.10(12) ?
    N25 C1 C2 C7 . . . . 58.41(14) ?
    C24 C1 C2 C7 . . . . -65.44(14) ?
    C7 C2 C3 C4 . . . . -0.05(18) ?
    C1 C2 C3 C4 . . . . -176.75(11) ?
    C2 C3 C4 C5 . . . . -1.30(19) ?
    C3 C4 C5 C6 . . . . 1.0(2) ?
    C4 C5 C6 C7 . . . . 0.6(2) ?
    C5 C6 C7 O8 . . . . 177.52(12) ?
    C5 C6 C7 C2 . . . . -2.00(19) ?
    C3 C2 C7 O8 . . . . -177.85(10) ?
    C1 C2 C7 O8 . . . . -1.28(16) ?
    C3 C2 C7 C6 . . . . 1.70(17) ?
    C1 C2 C7 C6 . . . . 178.27(11) ?
    C6 C7 O8 C9 . . . . 3.25(17) ?
    C2 C7 O8 C9 . . . . -177.21(10) ?
    C7 O8 C9 C10 . . . . 174.76(10) ?
    O8 C9 C10 O11 . . . . -66.55(13) ?
    C9 C10 O11 C12 . . . . 156.09(10) ?
    C10 O11 C12 C13 . . . . -156.89(10) ?
    O11 C12 C13 O14 . . . . 70.43(12) ?
    C12 C13 O14 C15 . . . . 178.94(10) ?
    C13 O14 C15 C16 . . . . -4.04(17) ?
    C13 O14 C15 C20 . . . . 176.88(10) ?
    O14 C15 C16 C17 . . . . -177.13(11) ?
    C20 C15 C16 C17 . . . . 1.91(18) ?
    C15 C16 C17 C18 . . . . -0.82(19) ?
    C16 C17 C18 C19 . . . . -0.6(2) ?
    C17 C18 C19 C20 . . . . 1.01(19) ?
    C18 C19 C20 C15 . . . . 0.06(17) ?
    C18 C19 C20 C21 . . . . 177.24(11) ?
    O14 C15 C20 C19 . . . . 177.59(10) ?
    C16 C15 C20 C19 . . . . -1.53(17) ?
    O14 C15 C20 C21 . . . . 0.48(16) ?
    C16 C15 C20 C21 . . . . -178.64(11) ?
    C19 C20 C21 N25 . . . . 124.26(11) ?
    C15 C20 C21 N25 . . . . -58.67(14) ?
    C19 C20 C21 C22 . . . . -114.76(12) ?
    C15 C20 C21 C22 . . . . 62.31(14) ?
    N25 C21 C22 C26 . . . . 173.02(9) ?
    C20 C21 C22 C26 . . . . 49.26(13) ?
    N25 C21 C22 C23 . . . . -58.10(11) ?
    C20 C21 C22 C23 . . . . 178.15(9) ?
    C26 C22 C23 O1 . . . . -14.07(17) ?
    C21 C22 C23 O1 . . . . -140.87(12) ?
    C26 C22 C23 C24 . . . . 170.95(10) ?
    C21 C22 C23 C24 . . . . 44.14(13) ?
    O1 C23 C24 C32 . . . . 22.51(16) ?
    C22 C23 C24 C32 . . . . -162.46(10) ?
    O1 C23 C24 C1 . . . . 147.08(12) ?
    C22 C23 C24 C1 . . . . -37.89(14) ?
    N25 C1 C24 C32 . . . . 171.97(9) ?
    C2 C1 C24 C32 . . . . -62.52(12) ?
    N25 C1 C24 C23 . . . . 45.09(13) ?
    C2 C1 C24 C23 . . . . 170.60(9) ?
    C2 C1 N25 C38 . . . . 39.74(13) ?
    C24 C1 N25 C38 . . . . 163.70(9) ?
    C2 C1 N25 C21 . . . . 173.16(9) ?
    C24 C1 N25 C21 . . . . -62.87(12) ?
    C20 C21 N25 C38 . . . . -32.35(13) ?
    C22 C21 N25 C38 . . . . -155.76(9) ?
    C20 C21 N25 C1 . . . . -166.85(9) ?
    C22 C21 N25 C1 . . . . 69.74(11) ?
    C23 C22 C26 C31 . . . . -46.14(15) ?
    C21 C22 C26 C31 . . . . 80.13(13) ?
    C23 C22 C26 C27 . . . . 137.69(11) ?
    C21 C22 C26 C27 . . . . -96.03(12) ?
    C31 C26 C27 C28 . . . . 0.48(18) ?
    C22 C26 C27 C28 . . . . 176.81(11) ?
    C26 C27 C28 C29 . . . . -0.20(19) ?
    C27 C28 C29 C30 . . . . -0.26(19) ?
    C28 C29 C30 C31 . . . . 0.43(19) ?
    C29 C30 C31 C26 . . . . -0.14(19) ?
    C27 C26 C31 C30 . . . . -0.31(18) ?
    C22 C26 C31 C30 . . . . -176.49(11) ?
    C23 C24 C32 C37 . . . . -132.76(11) ?
    C1 C24 C32 C37 . . . . 100.36(12) ?
    C23 C24 C32 C33 . . . . 53.27(15) ?
    C1 C24 C32 C33 . . . . -73.60(13) ?
    C37 C32 C33 C34 . . . . -0.18(18) ?
    C24 C32 C33 C34 . . . . 173.90(11) ?
    C32 C33 C34 C35 . . . . -0.40(19) ?
    C33 C34 C35 C36 . . . . 0.4(2) ?
    C34 C35 C36 C37 . . . . 0.1(2) ?
    C35 C36 C37 C32 . . . . -0.70(19) ?
    C33 C32 C37 C36 . . . . 0.73(18) ?
    C24 C32 C37 C36 . . . . -173.36(11) ?
    C1 N25 C38 C39 . . . . -107.40(12) ?
    C21 N25 C38 C39 . . . . 120.86(11) ?
    C1 N25 C38 C42 . . . . 74.83(13) ?
    C21 N25 C38 C42 . . . . -56.91(13) ?
    N25 C38 C39 C40 . . . . -175.09(10) ?
    C42 C38 C39 C40 . . . . 2.52(19) ?
    C41 O3 C40 O2 . . . . -8.29(17) ?
    C41 O3 C40 C39 . . . . 174.69(10) ?
    C38 C39 C40 O2 . . . . 116.68(14) ?
    C38 C39 C40 O3 . . . . -66.24(15) ?
    C43 O5 C42 O4 . . . . -3.85(17) ?
    C43 O5 C42 C38 . . . . 177.49(10) ?
    C39 C38 C42 O4 . . . . 159.93(12) ?
    N25 C38 C42 O4 . . . . -22.44(17) ?
    C39 C38 C42 O5 . . . . -21.41(16) ?
    N25 C38 C42 O5 . . . . 156.22(10) ?
loop_
    _geom_hbond_atom_site_label_D
    _geom_hbond_atom_site_label_H
    _geom_hbond_atom_site_label_A
    _geom_hbond_site_symmetry_A
    _geom_hbond_distance_DH
    _geom_hbond_distance_HA
    _geom_hbond_distance_DA
    _geom_hbond_angle_DHA
    _geom_hbond_publ_flag
    C6 H6 O3 2_765 0.95 2.58 3.3982(16) 145 yes
    C10 H10A O1 2_776 0.99 2.44 3.2433(16) 138 yes
    C12 H12A O2 2_775 0.99 2.58 3.5345(18) 162 yes
    C17 H17 O5 2_675 0.95 2.53 3.4409(18) 160 yes
    C30 H30 O4 2_676 0.95 2.53 3.2834(16) 136 yes
    C41 H41A O4 2_665 0.98 2.52 3.3758(19) 145 yes
_iucr_refine_instructions_details
;
TITL I in P-1
CELL 0.71073  10.9914  11.7868  13.7725 114.306  91.211  91.984
ZERR    2.00   0.0006   0.0006   0.0007   0.001   0.001   0.001
LATT  1
SFAC C H N O
UNIT 78 74 2 16
TEMP -173.0
SIZE 0.20 0.22 0.28
L.S. 12
BOND $H
ACTA
CONF
WGHT    0.049000    0.600000
FVAR       0.20268
O1    4    0.815236    1.054787    0.571803    11.00000    0.05047    0.01988 =
         0.01536    0.00393   -0.00831    0.00537
O2    4    0.756926    0.749872   -0.105971    11.00000    0.03404    0.02433 =
         0.01947    0.01240   -0.00081   -0.00453
O3    4    0.725018    0.573436   -0.083060    11.00000    0.02537    0.01622 =
         0.01434    0.00443   -0.00103   -0.00190
O4    4    0.515986    0.711612    0.196784    11.00000    0.02464    0.03824 =
         0.01984    0.01397   -0.00149   -0.01194
O5    4    0.528502    0.701598    0.031100    11.00000    0.01586    0.02605 =
         0.01737    0.01045   -0.00272   -0.00249
C1    1    0.770063    0.780109    0.320294    11.00000    0.01602    0.01340 =
         0.01440    0.00686   -0.00045   -0.00039
AFIX  13
H1    2    0.690033    0.760414    0.344437    11.00000   -1.20000
AFIX   0
C2    1    0.830080    0.658179    0.260606    11.00000    0.01752    0.01476 =
         0.01387    0.00584   -0.00217    0.00066
C3    1    0.775943    0.548830    0.258384    11.00000    0.02046    0.01678 =
         0.01936    0.00756   -0.00179   -0.00108
AFIX  43
H3    2    0.700187    0.552115    0.291173    11.00000   -1.20000
AFIX   0
C4    1    0.829518    0.434462    0.209463    11.00000    0.02839    0.01448 =
         0.02889    0.00920   -0.00228   -0.00063
AFIX  43
H4    2    0.791682    0.361130    0.210185    11.00000   -1.20000
AFIX   0
C5    1    0.938522    0.429268    0.159869    11.00000    0.03140    0.01624 =
         0.03092    0.00747    0.00276    0.00652
AFIX  43
H5    2    0.975101    0.351522    0.125301    11.00000   -1.20000
AFIX   0
C6    1    0.995277    0.536924    0.160075    11.00000    0.02233    0.02142 =
         0.02536    0.00947    0.00403    0.00511
AFIX  43
H6    2    1.069773    0.532430    0.125211    11.00000   -1.20000
AFIX   0
C7    1    0.942390    0.651068    0.211564    11.00000    0.01926    0.01558 =
         0.01813    0.00777   -0.00116    0.00011
O8    4    0.994080    0.761502    0.218937    11.00000    0.01758    0.01740 =
         0.02260    0.00912    0.00434    0.00048
C9    1    1.105507    0.760497    0.166787    11.00000    0.01765    0.02648 =
         0.02616    0.01366    0.00536    0.00312
AFIX  23
H9A   2    1.096383    0.703699    0.090214    11.00000   -1.20000
H9B   2    1.172122    0.732013    0.199543    11.00000   -1.20000
AFIX   0
C10   1    1.133201    0.891930    0.180095    11.00000    0.01779    0.02754 =
         0.02272    0.01248   -0.00075   -0.00396
AFIX  23
H10A  2    1.133240    0.949462    0.256520    11.00000   -1.20000
H10B  2    1.214732    0.898604    0.153158    11.00000   -1.20000
AFIX   0
O11   4    1.042693    0.924603    0.121875    11.00000    0.02224    0.01623 =
         0.01815    0.00623   -0.00008   -0.00154
C12   1    1.029250    1.055453    0.160914    11.00000    0.02597    0.01577 =
         0.02555    0.00651    0.00627   -0.00352
AFIX  23
H12A  2    1.092017    1.093053    0.131190    11.00000   -1.20000
H12B  2    1.039955    1.094255    0.239592    11.00000   -1.20000
AFIX   0
C13   1    0.904503    1.078483    0.128419    11.00000    0.02946    0.01943 =
         0.02575    0.01387    0.00928    0.00156
AFIX  23
H13A  2    0.898094    1.167553    0.142928    11.00000   -1.20000
H13B  2    0.887501    1.027854    0.051352    11.00000   -1.20000
AFIX   0
O14   4    0.820562    1.043530    0.190037    11.00000    0.02061    0.02045 =
         0.01809    0.01104    0.00208   -0.00102
C15   1    0.698844    1.056390    0.178624    11.00000    0.02264    0.01212 =
         0.01481    0.00386   -0.00109    0.00084
C16   1    0.649163    1.109292    0.114217    11.00000    0.03223    0.01661 =
         0.01811    0.00865   -0.00129    0.00000
AFIX  43
H16   2    0.700399    1.135828    0.072095    11.00000   -1.20000
AFIX   0
C17   1    0.524046    1.123236    0.111677    11.00000    0.03501    0.01900 =
         0.02260    0.00992   -0.00584    0.00401
AFIX  43
H17   2    0.490317    1.160395    0.068345    11.00000   -1.20000
AFIX   0
C18   1    0.448329    1.083511    0.171640    11.00000    0.02400    0.02075 =
         0.02514    0.00821   -0.00505    0.00428
AFIX  43
H18   2    0.363087    1.093947    0.170237    11.00000   -1.20000
AFIX   0
C19   1    0.498535    1.028075    0.234042    11.00000    0.02207    0.01622 =
         0.01828    0.00553   -0.00095    0.00130
AFIX  43
H19   2    0.446406    0.999570    0.274324    11.00000   -1.20000
AFIX   0
C20   1    0.623237    1.013430    0.238811    11.00000    0.02131    0.01120 =
         0.01279    0.00391   -0.00222    0.00079
C21   1    0.674575    0.957953    0.311556    11.00000    0.01608    0.01382 =
         0.01266    0.00561   -0.00036    0.00000
AFIX  13
H21   2    0.605090    0.931595    0.344503    11.00000   -1.20000
AFIX   0
C22   1    0.758990    1.054109    0.402731    11.00000    0.01739    0.01356 =
         0.01313    0.00535   -0.00064   -0.00067
AFIX  13
H22   2    0.831846    1.071847    0.368044    11.00000   -1.20000
AFIX   0
C23   1    0.805264    0.996548    0.475901    11.00000    0.01979    0.01554 =
         0.01634    0.00662   -0.00288   -0.00181
C24   1    0.849060    0.864182    0.421716    11.00000    0.01633    0.01560 =
         0.01441    0.00708   -0.00094   -0.00019
AFIX  13
H24   2    0.933309    0.870879    0.397940    11.00000   -1.20000
AFIX   0
N25   3    0.745887    0.848332    0.253945    11.00000    0.01761    0.01218 =
         0.01201    0.00440   -0.00163    0.00082
C26   1    0.698525    1.176312    0.457926    11.00000    0.01722    0.01353 =
         0.01334    0.00372   -0.00247   -0.00080
C27   1    0.724147    1.272318    0.426116    11.00000    0.02105    0.01683 =
         0.01607    0.00639    0.00196   -0.00025
AFIX  43
H27   2    0.782092    1.260862    0.373045    11.00000   -1.20000
AFIX   0
C28   1    0.666609    1.384344    0.470507    11.00000    0.02927    0.01677 =
         0.02083    0.00809   -0.00159    0.00090
AFIX  43
H28   2    0.685388    1.448866    0.448027    11.00000   -1.20000
AFIX   0
C29   1    0.581744    1.401715    0.547668    11.00000    0.02559    0.01975 =
         0.01895    0.00347   -0.00140    0.00673
AFIX  43
H29   2    0.542306    1.478301    0.578554    11.00000   -1.20000
AFIX   0
C30   1    0.554642    1.306949    0.579591    11.00000    0.01823    0.02602 =
         0.01680    0.00470    0.00104    0.00111
AFIX  43
H30   2    0.496026    1.318570    0.632175    11.00000   -1.20000
AFIX   0
C31   1    0.612530    1.194942    0.535300    11.00000    0.02168    0.01951 =
         0.01586    0.00737    0.00011   -0.00227
AFIX  43
H31   2    0.593335    1.130632    0.557934    11.00000   -1.20000
AFIX   0
C32   1    0.857230    0.798860    0.495786    11.00000    0.02026    0.01396 =
         0.01391    0.00550   -0.00296   -0.00142
C33   1    0.757223    0.790951    0.554150    11.00000    0.02192    0.01952 =
         0.01788    0.00639    0.00047    0.00002
AFIX  43
H33   2    0.686128    0.833847    0.552563    11.00000   -1.20000
AFIX   0
C34   1    0.760489    0.721170    0.614429    11.00000    0.03347    0.02406 =
         0.01932    0.00930    0.00141   -0.00709
AFIX  43
H34   2    0.692151    0.716950    0.654111    11.00000   -1.20000
AFIX   0
C35   1    0.863779    0.657633    0.616569    11.00000    0.04053    0.02041 =
         0.02547    0.01434   -0.00865   -0.00777
AFIX  43
H35   2    0.866064    0.609360    0.657314    11.00000   -1.20000
AFIX   0
C36   1    0.963260    0.664727    0.559332    11.00000    0.02901    0.01807 =
         0.02938    0.01032   -0.01030   -0.00098
AFIX  43
H36   2    1.033877    0.621100    0.560744    11.00000   -1.20000
AFIX   0
C37   1    0.960601    0.735417    0.499623    11.00000    0.01967    0.01717 =
         0.02038    0.00653   -0.00313   -0.00026
AFIX  43
H37   2    1.029806    0.740468    0.461169    11.00000   -1.20000
AFIX   0
C38   1    0.703789    0.775560    0.146315    11.00000    0.01733    0.01212 =
         0.01433    0.00598   -0.00200   -0.00048
C39   1    0.779883    0.759554    0.068064    11.00000    0.01701    0.01351 =
         0.01643    0.00665   -0.00139   -0.00031
AFIX  43
H39   2    0.861038    0.792449    0.089071    11.00000   -1.20000
AFIX   0
C40   1    0.751360    0.695767   -0.048508    11.00000    0.01400    0.01802 =
         0.01631    0.00636    0.00199    0.00011
C41   1    0.686231    0.511642   -0.194713    11.00000    0.03066    0.02298 =
         0.01483    0.00305   -0.00365   -0.00475
AFIX 137
H41A  2    0.657733    0.425782   -0.211076    11.00000   -1.50000
H41B  2    0.754938    0.510955   -0.239127    11.00000   -1.50000
H41C  2    0.619828    0.556457   -0.209341    11.00000   -1.50000
AFIX   0
C42   1    0.573970    0.725873    0.128845    11.00000    0.01888    0.01395 =
         0.01656    0.00614   -0.00092   -0.00032
C43   1    0.405507    0.648557    0.007279    11.00000    0.01852    0.03280 =
         0.02591    0.01267   -0.00594   -0.00561
AFIX 137
H43A  2    0.382095    0.631778   -0.066601    11.00000   -1.50000
H43B  2    0.350075    0.707323    0.055566    11.00000   -1.50000
H43C  2    0.400774    0.570529    0.016685    11.00000   -1.50000
HKLF 4
REM  I in P-1
REM R1 =  0.0416 for   7062 Fo > 4sig(Fo)  and  0.0532 for all   8601 data
REM    435 parameters refined using      0 restraints
END
WGHT      0.0491      0.4933
REM Highest difference peak  0.376,  deepest hole -0.288,  1-sigma level  0.052
Q1    1   0.7990  0.7196  0.2903  11.00000  0.05    0.38
Q2    1   0.7270  1.1124  0.4311  11.00000  0.05    0.35
Q3    1   0.7598  0.7249  0.0133  11.00000  0.05    0.35
Q4    1   0.8092  0.8254  0.3712  11.00000  0.05    0.35
Q5    1   0.8546  0.8356  0.4593  11.00000  0.05    0.34
Q6    1   0.7815  1.0309  0.4444  11.00000  0.05    0.34
Q7    1   0.7192  1.0103  0.3639  11.00000  0.05    0.33
Q8    1   0.6518  0.9929  0.2796  11.00000  0.05    0.33
Q9    1   0.6392  0.7572  0.1357  11.00000  0.05    0.32
Q10   1   0.7574  0.8174  0.2878  11.00000  0.05    0.32
Q11   1   0.8198  0.9235  0.4459  11.00000  0.05    0.32
Q12   1   0.9616  0.5931  0.1845  11.00000  0.05    0.31
Q13   1   0.7142  0.9041  0.2784  11.00000  0.05    0.30
Q14   1   0.8838  0.6579  0.2360  11.00000  0.05    0.29
Q15   1   0.6639  1.0465  0.2155  11.00000  0.05    0.28
Q16   1   0.6452  1.3963  0.5268  11.00000  0.05    0.27
Q17   1   0.7256  0.7944  0.1021  11.00000  0.05    0.27
Q18   1   0.6760  1.0587  0.1284  11.00000  0.05    0.27
Q19   1   0.5581  1.3376  0.5449  11.00000  0.05    0.27
Q20   1   0.6328  1.1770  0.4788  11.00000  0.05    0.27
;
