# Supplementary material for: Dimethyl 2-[23-oxo-22,24-diphenyl-8,11,14-trioxa-25-aza­tetra­cyclo­[19.3.1.02,7.015,20]penta­cosa-2,4,6,15(20),16,18-hexaen-25-yl]but-2-enedioate
Source: Acta Crystallogr Sect E Struct Rep Online. 2012 Apr 13;68(Pt 5):o1386–7. doi: 10.1107/S1600536812015206 (PMC3344514; doi:10.1107/S1600536812015206)
Supplement: Supplementary file 2 [file e-68-o1386-Isup2.hkl]

# 
# h,k,l, Fc-squared, Fo-squared, sigma(Fo-squared) and status flag 
# 
data_I
_shelx_title ' CAT214 in P-1' 
_shelx_refln_list_code          4 
_shelx_F_calc_maximum      176.27 
_exptl_crystal_F_000       684.00 
_reflns_d_resolution_high  0.7330 
 
loop_ 
 _symmetry_equiv_pos_as_xyz 
 'x, y, z' 
 '-x, -y, -z' 
 
_cell_length_a    10.9914 
_cell_length_b    11.7868 
_cell_length_c    13.7725 
_cell_angle_alpha 114.306 
_cell_angle_beta   91.211 
_cell_angle_gamma  91.984 
 
_shelx_F_squared_multiplier     1.000 
 
loop_ 
 _refln_index_h 
 _refln_index_k 
 _refln_index_l 
 _refln_F_squared_calc 
 _refln_F_squared_meas 
 _refln_F_squared_sigma 
 _refln_observed_status 
   1   0   0      522.34      500.78      7.54 o 
   2   0   0     2022.00     1878.94     44.20 o 
   3   0   0      196.18      222.75      4.35 o 
   4   0   0     5331.58     5133.73     83.94 o 
   5   0   0       69.86       82.68      2.85 o 
   6   0   0       79.05       90.23      3.17 o 
   7   0   0       86.20       76.09      3.17 o 
   8   0   0       61.11       52.71      3.99 o 
   9   0   0       31.86       35.73      3.33 o 
  10   0   0       72.52       79.57      4.10 o 
  11   0   0      194.52      183.43      6.36 o 
  12   0   0       24.76       23.27      3.78 o 
  13   0   0       42.53       37.29      4.65 o 
  14   0   0       55.01       57.44      6.82 o 
 -14   1   0        2.09        2.31      3.77 o 
 -13   1   0        4.57        7.63      3.01 o 
 -12   1   0      405.13      356.11     13.27 o 
 -11   1   0       62.43       61.88      3.83 o 
 -10   1   0      111.07      102.12      5.59 o 
  -9   1   0      958.46      948.76     17.03 o 
  -8   1   0        1.65        3.17      1.21 o 
  -7   1   0      115.02      100.31      3.63 o 
  -6   1   0      406.38      495.30      9.40 o 
  -5   1   0     3071.30     3066.98     43.83 o 
  -4   1   0      806.66      858.20     13.53 o 
  -3   1   0     8553.68     8343.81    141.58 o 
  -2   1   0      648.69      678.57     11.96 o 
  -1   1   0     3783.57     3659.65     62.69 o 
   0   1   0     3975.04     3726.32    108.97 o 
   1   1   0     2962.11     3077.12     61.26 o 
   2   1   0     3388.19     3603.41     54.42 o 
   3   1   0      672.22      689.73     10.91 o 
   4   1   0       18.48       22.68      1.43 o 
   5   1   0     2858.99     2964.76     42.62 o 
   6   1   0      344.58      351.79      7.45 o 
   7   1   0      238.27      270.92      6.60 o 
   8   1   0       19.85       23.36      2.19 o 
   9   1   0     1257.09     1243.28     21.31 o 
  10   1   0       62.76       64.20      3.79 o 
  11   1   0      108.84      106.22      5.84 o 
  12   1   0       58.18       49.03      3.82 o 
  13   1   0       34.00       30.77      4.37 o 
  14   1   0      109.10      111.44      7.31 o 
 -14   2   0        0.43        1.85      3.16 o 
 -13   2   0       35.76       41.75      4.75 o 
 -12   2   0        8.26        9.94      2.84 o 
 -11   2   0       59.72       69.01      3.87 o 
 -10   2   0      470.20      430.39      9.98 o 
  -9   2   0      309.27      297.62      8.57 o 
  -8   2   0      680.82      662.39     12.48 o 
  -7   2   0      482.19      477.32      9.48 o 
  -6   2   0     1081.76     1110.73     17.87 o 
  -5   2   0       41.00       37.49      2.18 o 
  -4   2   0     2992.34     3122.39     44.19 o 
  -3   2   0      330.17      303.55      5.55 o 
  -2   2   0     1735.88     1623.41     23.21 o 
  -1   2   0      538.24      558.66      8.56 o 
   0   2   0     1367.45     1359.24     18.86 o 
   1   2   0     2338.17     2408.50     29.62 o 
   2   2   0     1220.42     1235.99     34.82 o 
   3   2   0       59.13       54.66      1.86 o 
   4   2   0      897.55      879.18     14.18 o 
   5   2   0      180.39      201.13      4.99 o 
   6   2   0      959.00     1025.24     17.13 o 
   7   2   0        2.24        0.83      1.18 o 
   8   2   0      953.03      977.45     17.32 o 
   9   2   0        1.58        3.82      1.61 o 
  10   2   0        1.86       -1.46      1.46 o 
  11   2   0      489.43      459.23     11.13 o 
  12   2   0        3.19       -0.83      2.38 o 
  13   2   0       73.15       69.79      5.89 o 
  14   2   0       13.88       17.04      6.33 o 
 -14   3   0       61.32       73.90      6.33 o 
 -13   3   0      441.56      440.37     14.14 o 
 -12   3   0      207.90      192.01      9.37 o 
 -11   3   0       38.74       40.07      3.25 o 
 -10   3   0       93.48      116.83      4.82 o 
  -9   3   0      343.25      319.27      7.89 o 
  -8   3   0       98.41      105.54      4.02 o 
  -7   3   0      760.91      718.32     13.02 o 
  -6   3   0      163.41      173.79      4.69 o 
  -5   3   0       11.58       13.27      1.34 o 
  -4   3   0      614.70      585.88      9.99 o 
  -3   3   0      995.71      953.01     14.72 o 
  -2   3   0      418.25      411.81      7.05 o 
  -1   3   0    10107.81    10011.73    138.60 o 
   0   3   0     2920.66     2931.71     40.97 o 
   1   3   0     4751.80     4764.84     70.73 o 
   2   3   0     3816.62     3967.43     48.06 o 
   3   3   0      935.29      975.66     23.69 o 
   4   3   0      311.06      309.97      6.30 o 
   5   3   0     1124.62     1209.83     19.36 o 
   6   3   0      847.66      884.45     15.37 o 
   7   3   0       11.97       21.96      2.82 o 
   8   3   0      446.56      458.62     10.25 o 
   9   3   0        6.47        2.95      1.78 o 
  10   3   0       18.70       14.41      2.44 o 
  11   3   0       10.81       10.81      2.36 o 
  12   3   0      136.93      124.82      5.71 o 
  13   3   0       43.06       39.92      8.28 o 
  14   3   0       88.36      117.33     11.68 o 
 -14   4   0       30.39       36.27      7.79 o 
 -13   4   0      143.98      143.34      7.72 o 
 -12   4   0       37.66       45.38      4.68 o 
 -11   4   0        6.51       12.93      2.36 o 
 -10   4   0      236.34      215.55      6.59 o 
  -9   4   0      229.90      228.49      6.53 o 
  -8   4   0       54.53       44.82      3.39 o 
  -7   4   0      109.65       91.52      3.59 o 
  -6   4   0        0.01       -0.13      0.88 o 
  -5   4   0      325.47      346.44      7.16 o 
  -4   4   0     3209.53     3314.51     47.12 o 
  -3   4   0     2780.13     2972.00     42.30 o 
  -2   4   0     2530.73     2549.03     36.36 o 
  -1   4   0     1713.24     1834.14     26.63 o 
   0   4   0     2177.23     2195.62     31.45 o 
   1   4   0     1829.00     1884.13     27.33 o 
   2   4   0       10.42       22.22      1.51 o 
   3   4   0     2401.03     2461.62     35.76 o 
   4   4   0     2324.80     2412.65     48.42 o 
   5   4   0       86.61       97.60      4.47 o 
   6   4   0        1.85        3.47      2.60 o 
   7   4   0      711.11      712.70     13.62 o 
   8   4   0      214.59      231.34      6.84 o 
   9   4   0       90.90       91.25      4.94 o 
  10   4   0      409.85      403.39     10.30 o 
  11   4   0        0.46        0.00      2.56 o 
  12   4   0       25.12       22.34      6.45 o 
  13   4   0        5.81        4.87      4.38 o 
  14   4   0       23.31       42.60      9.01 o 
 -14   5   0       51.75       52.34      9.25 o 
 -13   5   0        1.60        5.84      4.14 o 
 -12   5   0       12.32       10.13      2.98 o 
 -11   5   0       46.46       51.49      4.67 o 
 -10   5   0     1514.41     1490.14     25.15 o 
  -9   5   0       18.40       16.19      2.22 o 
  -8   5   0      142.77      148.07      4.98 o 
  -7   5   0       44.91       45.39      2.96 o 
  -6   5   0       31.86       27.67      2.02 o 
  -5   5   0     1609.19     1653.62     25.50 o 
  -4   5   0      230.41      249.22      5.69 o 
  -3   5   0        3.26        5.88      1.37 o 
  -2   5   0    11475.41    11898.12    163.20 o 
  -1   5   0        0.54        1.58      0.83 o 
   0   5   0      387.89      368.44      7.02 o 
   1   5   0      163.53      174.10      6.38 o 
   2   5   0      462.07      501.52     10.11 o 
   3   5   0     1061.97     1129.60     19.35 o 
   4   5   0      501.78      539.61      9.99 o 
   5   5   0       48.21       60.26      3.07 o 
   6   5   0        1.12        1.77      1.28 o 
   7   5   0       42.33       48.02      3.07 o 
   8   5   0      203.25      221.84      6.66 o 
   9   5   0       77.79       87.59      6.19 o 
  10   5   0       47.08       45.85      6.82 o 
  11   5   0      142.87      150.00      8.51 o 
  12   5   0       65.95       63.44      9.25 o 
  13   5   0       12.20       18.01      6.57 o 
 -13   6   0       36.23       30.19      7.06 o 
 -12   6   0        0.06       -1.70      3.16 o 
 -11   6   0       18.34       17.13      3.22 o 
 -10   6   0       32.88       30.07      2.94 o 
  -9   6   0       76.10       65.32      3.70 o 
  -8   6   0        1.00       -1.22      1.22 o 
  -7   6   0        3.42        6.11      1.53 o 
  -6   6   0       70.03       65.98      3.11 o 
  -5   6   0      137.23      144.11      4.40 o 
  -4   6   0        9.40       15.27      1.65 o 
  -3   6   0       60.93       64.37      2.72 o 
  -2   6   0      164.00      156.60      4.28 o 
  -1   6   0     1953.74     1963.51     29.24 o 
   0   6   0     1662.12     1707.31     25.82 o 
   1   6   0        0.56       -1.18      1.27 o 
   2   6   0       48.24       70.76      9.56 o 
   3   6   0      254.15      314.02     11.30 o 
   4   6   0     1316.60     1395.09     37.29 o 
   5   6   0       48.67       64.09      2.85 o 
   6   6   0      386.83      412.20     10.36 o 
   7   6   0       30.23       24.43      3.61 o 
   8   6   0        1.84        0.72      2.15 o 
   9   6   0      225.10      243.69     10.50 o 
  10   6   0       19.09       17.30      4.02 o 
  11   6   0        1.87        0.73      3.89 o 
  12   6   0        8.75        1.25      3.33 o 
  13   6   0      250.90      244.89     17.53 o 
 -13   7   0        0.13        7.30      4.87 o 
 -12   7   0       11.08        8.03      4.87 o 
 -11   7   0       37.33       31.65      6.82 o 
 -10   7   0        0.78        4.02      1.82 o 
  -9   7   0        2.25        5.02      1.85 o 
  -8   7   0        1.44        6.83      1.78 o 
  -7   7   0        0.38        1.74      1.43 o 
  -6   7   0      177.83      176.93      5.40 o 
  -5   7   0      234.74      230.72      6.12 o 
  -4   7   0      882.44      863.38     15.15 o 
  -3   7   0       14.06       13.03      1.81 o 
  -2   7   0        7.48        9.40      4.74 o 
  -1   7   0     1364.55     1424.08     22.49 o 
   0   7   0       38.44       39.19      2.26 o 
   1   7   0     1023.71     1022.80     17.06 o 
   2   7   0        4.66       12.51      3.01 o 
   3   7   0     1017.49     1030.61     17.18 o 
   4   7   0        1.16        2.61      0.86 o 
   5   7   0        1.39        0.93      1.87 o 
   6   7   0       16.00       17.85      3.26 o 
   7   7   0       47.57       42.54      4.73 o 
   8   7   0      209.02      206.28      9.63 o 
   9   7   0      422.39      403.49     14.46 o 
  10   7   0      104.98      118.25      7.99 o 
  11   7   0      192.70      204.73     10.67 o 
  12   7   0       13.92       16.69      4.81 o 
 -12   8   0       17.88       19.96      6.57 o 
 -11   8   0        2.09        0.49      3.65 o 
 -10   8   0       25.97       29.73      4.33 o 
  -9   8   0      292.34      307.59      8.46 o 
  -8   8   0       15.89       18.50      2.46 o 
  -7   8   0      156.09      148.43      5.29 o 
  -6   8   0        4.28       10.04      3.11 o 
  -5   8   0       46.29       54.02      3.28 o 
  -4   8   0        8.62        6.20      1.53 o 
  -3   8   0      245.52      226.14      8.26 o 
  -2   8   0       46.42       43.21      2.59 o 
  -1   8   0      409.82      411.96      8.80 o 
   0   8   0      279.20      288.09      6.91 o 
   1   8   0      159.46      141.32      8.76 o 
   2   8   0      115.40      123.79      4.00 o 
   3   8   0       11.41       10.98      1.28 o 
   4   8   0      147.64      131.92      6.71 o 
   5   8   0        1.10       -1.63      1.63 o 
   6   8   0       43.77       34.77      4.29 o 
   7   8   0       15.54        9.86      3.08 o 
   8   8   0      206.68      229.69     10.48 o 
   9   8   0        2.44        0.59      2.66 o 
  10   8   0       30.62       28.36      8.64 o 
  11   8   0        5.66        6.41      3.91 o 
  12   8   0        0.00       -3.41      3.41 o 
 -12   9   0       85.08      116.36     12.42 o 
 -11   9   0        2.47       -1.70      3.65 o 
 -10   9   0       68.16       64.51      8.76 o 
  -9   9   0       27.13       24.37      3.95 o 
  -8   9   0      338.32      332.04      8.87 o 
  -7   9   0        2.85        4.37      2.64 o 
  -6   9   0      239.35      202.85      6.34 o 
  -5   9   0      157.91      106.06      4.69 o 
  -4   9   0       12.40       16.87      2.22 o 
  -3   9   0        7.13        5.37      1.53 o 
  -2   9   0      158.72      146.24      4.91 o 
  -1   9   0      620.35      549.09     11.23 o 
   0   9   0        2.53        0.70      2.75 o 
   1   9   0       30.72       30.25      2.33 o 
   2   9   0       45.61       37.47      4.02 o 
   3   9   0      188.46      183.27      8.24 o 
   4   9   0      466.98      444.79     16.80 o 
   5   9   0       59.13       56.92      5.33 o 
   6   9   0      135.96      132.48      7.66 o 
   7   9   0      102.16       96.00      7.91 o 
   8   9   0       15.33       21.74      4.56 o 
   9   9   0       27.96       20.81      4.75 o 
  10   9   0      121.31      123.68     15.09 o 
  11   9   0       44.72       49.00      9.01 o 
 -11  10   0       26.01       36.03      8.03 o 
 -10  10   0        0.67        0.24      4.14 o 
  -9  10   0        2.05       -2.19      2.19 o 
  -8  10   0      112.17       97.33      6.59 o 
  -7  10   0       16.33       19.23      3.78 o 
  -6  10   0       49.83       42.83      3.44 o 
  -5  10   0       74.77       71.09      3.90 o 
  -4  10   0        2.24        5.15      1.85 o 
  -3  10   0      540.44      473.16     13.12 o 
  -2  10   0      214.51      190.24      6.14 o 
  -1  10   0      218.60      246.67      6.89 o 
   0  10   0      320.21      320.18      8.11 o 
   1  10   0     2033.92     1913.42     39.18 o 
   2  10   0       23.71       25.07      3.96 o 
   3  10   0      191.30      188.61      8.73 o 
   4  10   0      786.33      755.14     20.57 o 
   5  10   0      109.68       96.14      6.78 o 
   6  10   0        0.02        0.80      2.49 o 
   7  10   0        2.27        0.36      2.98 o 
   8  10   0       15.35       22.70      4.82 o 
   9  10   0       39.48       38.89     11.32 o 
  10  10   0        9.43        6.94      4.38 o 
 -10  11   0        0.22       -2.92      4.38 o 
  -9  11   0       97.11      117.89      7.72 o 
  -8  11   0       14.54        5.21      3.26 o 
  -7  11   0        4.48        3.42      2.84 o 
  -6  11   0      141.15      150.41      7.99 o 
  -5  11   0       26.95       25.66      3.07 o 
  -4  11   0       47.77       47.22      3.57 o 
  -3  11   0        0.16       -1.39      1.39 o 
  -2  11   0      369.04      329.50      8.76 o 
  -1  11   0       10.74       17.53      4.38 o 
   0  11   0       45.05       39.06      4.50 o 
   1  11   0        1.35        2.32      2.32 o 
   2  11   0        4.84        3.93      2.39 o 
   3  11   0       49.07       45.71      5.30 o 
   4  11   0       56.04       51.12      5.65 o 
   5  11   0        8.99        8.16      4.50 o 
   6  11   0        0.00       -2.16      2.16 o 
   7  11   0       24.40       26.21      4.90 o 
   8  11   0       17.35       20.15      4.68 o 
   9  11   0       13.38       13.02      4.65 o 
  -9  12   0      125.06      135.35     12.66 o 
  -8  12   0       71.87      103.43      9.49 o 
  -7  12   0       49.47       69.53      6.94 o 
  -6  12   0      131.26      147.36      8.26 o 
  -5  12   0       38.76       38.75      4.78 o 
  -4  12   0       65.95       76.82      4.49 o 
  -3  12   0      218.21      209.26      7.13 o 
  -2  12   0      143.18      144.60      9.74 o 
  -1  12   0       67.52       73.67     10.47 o 
   0  12   0        7.47        1.68      2.32 o 
   1  12   0      311.94      289.06     11.61 o 
   2  12   0        6.93        3.22      6.45 o 
   3  12   0        4.72       -0.55      2.66 o 
   4  12   0        0.01        0.21      2.84 o 
   5  12   0        9.27       10.59      3.96 o 
   6  12   0       59.91       63.06      6.94 o 
   7  12   0        2.04        1.26      3.15 o 
   8  12   0       26.02       28.64      8.16 o 
  -7  13   0       38.69       40.82      5.51 o 
  -6  13   0        2.42       -1.54      6.57 o 
  -5  13   0       25.29       25.98      4.56 o 
  -4  13   0       71.65       76.92      9.98 o 
  -2  13   0       31.56       34.35      4.80 o 
  -1  13   0        2.17        8.33      4.50 o 
   0  13   0       51.46       58.32      6.08 o 
   1  13   0        6.97       10.61      5.23 o 
   2  13   0        8.23        2.32      3.89 o 
   3  13   0       34.52       34.52      5.40 o 
   4  13   0      131.68      142.87      9.03 o 
   5  13   0       11.54        8.69      3.87 o 
   6  13   0       99.67      106.18      8.83 o 
  -4  14   0       43.54       51.85      9.01 o 
  -3  14   0      471.16      530.93     26.78 o 
  -2  14   0      133.27      134.38     13.15 o 
  -1  14   0       65.64       69.71      6.59 o 
   0  14   0       79.10       68.58      6.94 o 
   1  14   0        0.17        0.47      3.01 o 
   2  14   0       19.49       20.38      4.89 o 
   3  14   0      102.43      112.88     12.54 o 
  -4 -14   1      148.54      161.38     14.48 o 
  -3 -14   1        1.44       -3.36      5.96 o 
  -2 -14   1       49.72       48.44      6.37 o 
  -1 -14   1      285.18      289.80     12.65 o 
   0 -14   1       26.71       18.77      4.21 o 
   1 -14   1       10.05       10.65      3.57 o 
   2 -14   1      450.06      455.06     15.37 o 
   3 -14   1       68.08       77.41      6.55 o 
   4 -14   1      221.23      227.12     16.31 o 
   5 -14   1        0.49        5.84      5.11 o 
   6 -14   1       48.79       48.20      8.76 o 
  -6 -13   1        3.46        6.39      3.98 o 
  -5 -13   1       22.48       22.26      4.74 o 
  -4 -13   1       23.79       37.86      5.59 o 
  -3 -13   1      229.64      223.80     11.05 o 
  -2 -13   1        7.39        6.57      2.93 o 
  -1 -13   1       50.18       51.49      5.61 o 
   0 -13   1       96.46       84.71      6.60 o 
   1 -13   1       44.39       41.07      5.03 o 
   2 -13   1        5.04       13.31      3.77 o 
   3 -13   1      144.82      140.71      8.52 o 
   4 -13   1       12.05       14.94      3.60 o 
   5 -13   1       12.94       14.97      4.38 o 
   6 -13   1       49.30       51.18      5.54 o 
   7 -13   1      302.88      351.88     13.51 o 
   8 -13   1       66.60       80.58     10.22 o 
  -8 -12   1       21.48       25.53      5.25 o 
  -7 -12   1       53.79       44.34      6.17 o 
  -6 -12   1       72.71       77.76      7.38 o 
  -5 -12   1       36.51       44.76      5.84 o 
  -4 -12   1       12.67       12.42      3.61 o 
  -3 -12   1        0.06        1.34      2.58 o 
  -2 -12   1      228.30      215.73     10.02 o 
  -1 -12   1      335.38      322.68     12.09 o 
   0 -12   1      365.92      341.38     12.20 o 
   1 -12   1      154.12      138.55      7.37 o 
   2 -12   1       91.11       97.95      6.20 o 
   3 -12   1        0.07        3.09      2.22 o 
   4 -12   1       76.06       66.04      4.22 o 
   5 -12   1        9.71       10.32      2.45 o 
   6 -12   1       46.70       49.57      5.06 o 
   7 -12   1      176.23      180.76     11.93 o 
   8 -12   1      322.55      357.50     13.25 o 
   9 -12   1       12.72       19.47      6.57 o 
  -9 -11   1       57.72       51.26      6.82 o 
  -8 -11   1        0.85        3.33      5.48 o 
  -7 -11   1      104.14       98.42      7.65 o 
  -6 -11   1       18.73       13.37      3.74 o 
  -5 -11   1       74.30       58.77      5.85 o 
  -4 -11   1      181.54      188.92      9.37 o 
  -3 -11   1      792.30      738.00     20.26 o 
  -2 -11   1      251.10      239.56     10.02 o 
  -1 -11   1       45.30       41.37      4.47 o 
   0 -11   1        4.65       -1.84      1.84 o 
   1 -11   1      185.47      166.24      5.72 o 
   2 -11   1       29.32       24.62      3.65 o 
   3 -11   1      566.63      522.11     11.64 o 
   4 -11   1        0.09       -0.89      2.10 o 
   5 -11   1      221.29      209.52      6.89 o 
   6 -11   1       15.20       14.83      3.27 o 
   7 -11   1       22.83       19.82      2.93 o 
   8 -11   1       62.42       53.57      5.51 o 
   9 -11   1        4.99       -3.16      3.65 o 
  10 -11   1       39.10       41.87      8.28 o 
 -10 -10   1       51.12       48.26     10.83 o 
  -9 -10   1      297.63      306.97     13.51 o 
  -8 -10   1       58.44       54.65      6.20 o 
  -7 -10   1        0.67       -1.02      2.49 o 
  -6 -10   1       32.26       28.22      4.47 o 
  -5 -10   1      113.49      117.19     15.82 o 
  -4 -10   1       16.87       20.57      3.87 o 
  -3 -10   1      177.62      179.04      8.41 o 
  -2 -10   1      306.60      297.27     10.78 o 
  -1 -10   1      516.20      492.00     14.28 o 
   0 -10   1       45.40       43.25      3.02 o 
   1 -10   1      885.34      849.78     15.85 o 
   2 -10   1      263.78      266.30      7.24 o 
   3 -10   1        7.44       15.65      2.25 o 
   4 -10   1      106.17      103.26      4.52 o 
   5 -10   1       17.90       17.30      2.47 o 
   6 -10   1      255.53      265.67      7.71 o 
   7 -10   1      518.73      503.77     11.65 o 
   8 -10   1        3.59        6.08      2.22 o 
   9 -10   1      172.82      201.56     13.88 o 
  10 -10   1      145.82      129.26     12.17 o 
  11 -10   1      152.35      166.26     13.88 o 
 -11  -9   1        1.38       -1.25      3.33 o 
 -10  -9   1       13.57       10.96      4.21 o 
  -9  -9   1       53.97       64.88      6.54 o 
  -8  -9   1       71.41       68.82      6.45 o 
  -7  -9   1       95.86       85.89      6.71 o 
  -6  -9   1      629.82      556.69     16.78 o 
  -5  -9   1       59.72       44.61      4.73 o 
  -4  -9   1       72.43       70.29     10.22 o 
  -3  -9   1      159.77      160.82      7.45 o 
  -2  -9   1      622.66      579.26     16.31 o 
  -1  -9   1      538.63      538.81     10.70 o 
   0  -9   1       17.18       18.59      1.95 o 
   1  -9   1      601.02      591.51     11.66 o 
   2  -9   1       77.41       68.06      3.75 o 
   3  -9   1       40.70       49.00      2.97 o 
   4  -9   1       60.45       53.98      3.89 o 
   5  -9   1       35.62       31.06      2.68 o 
   6  -9   1     1052.13     1051.55     18.89 o 
   7  -9   1        4.85        8.02      2.04 o 
   8  -9   1        6.50        3.33      1.93 o 
   9  -9   1       53.63       63.34      4.01 o 
  10  -9   1       56.68       36.27      7.30 o 
  11  -9   1       47.67       58.42      9.01 o 
  12  -9   1       58.94       69.14     10.22 o 
 -12  -8   1       91.83      104.41      8.78 o 
 -11  -8   1       30.75       27.04      5.42 o 
 -10  -8   1       46.25       40.54      5.51 o 
  -9  -8   1      198.52      204.03     10.15 o 
  -8  -8   1        0.82       -1.21      2.51 o 
  -7  -8   1        1.35       -2.11      2.11 o 
  -6  -8   1       10.26        7.58      3.65 o 
  -5  -8   1        0.99       -1.18      1.83 o 
  -4  -8   1       60.56       69.04      4.90 o 
  -3  -8   1      302.39      281.03      9.60 o 
  -2  -8   1        4.47        5.28      1.13 o 
  -1  -8   1        7.66        2.70      1.00 o 
   0  -8   1      409.56      348.69      7.69 o 
   1  -8   1      378.61      382.06      8.22 o 
   2  -8   1      878.58      830.33     14.68 o 
   3  -8   1      123.20      108.13      4.06 o 
   4  -8   1        0.19        1.62      1.28 o 
   5  -8   1      975.86      935.06     16.66 o 
   6  -8   1       25.19       33.68      2.70 o 
   7  -8   1       52.19       51.40      3.27 o 
   8  -8   1      350.85      324.13      8.46 o 
   9  -8   1      200.57      181.82      6.23 o 
  10  -8   1      152.14      142.26      7.13 o 
  11  -8   1       25.17       17.77      5.84 o 
  12  -8   1       13.52       30.43      7.30 o 
  13  -8   1      114.08      126.34     12.66 o 
 -13  -7   1        1.56       -4.63      4.75 o 
 -12  -7   1        7.34        0.85      3.33 o 
 -11  -7   1      118.06      108.76      8.00 o 
 -10  -7   1       80.43       72.62      6.71 o 
  -9  -7   1      464.85      459.68     15.41 o 
  -8  -7   1      333.49      325.83     13.39 o 
  -7  -7   1       22.69       29.34      4.04 o 
  -6  -7   1       80.75       88.09      7.55 o 
  -5  -7   1      136.89      131.00      6.61 o 
  -4  -7   1       30.23       40.78      3.87 o 
  -3  -7   1     1520.83     1493.86     30.34 o 
  -2  -7   1        0.03       -0.18      1.33 o 
  -1  -7   1        0.70        2.92      1.83 o 
   0  -7   1      225.59      248.85      6.65 o 
   1  -7   1        3.50        3.73      1.06 o 
   2  -7   1        0.67       -0.65      0.84 o 
   3  -7   1       68.43       62.25      3.46 o 
   4  -7   1       11.15       15.21      1.75 o 
   5  -7   1        7.25       11.67      1.64 o 
   6  -7   1       54.86       51.59      2.96 o 
   7  -7   1      136.28      129.84      4.71 o 
   8  -7   1      200.13      179.89      5.85 o 
   9  -7   1      120.69      108.73      4.68 o 
  10  -7   1       50.25       44.95      4.50 o 
  11  -7   1        1.85        3.53      2.66 o 
  12  -7   1       13.37        8.76      4.63 o 
  13  -7   1       11.16       15.34      6.09 o 
 -13  -6   1        0.05       -1.55      4.99 o 
 -12  -6   1       50.96       47.01      5.94 o 
 -11  -6   1        2.60        2.17      3.01 o 
 -10  -6   1       21.92       20.85      4.29 o 
  -9  -6   1      102.40       94.07      8.16 o 
  -8  -6   1       43.32       40.17      6.09 o 
  -7  -6   1        0.21        1.89      2.22 o 
  -6  -6   1      281.32      286.60      6.69 o 
  -5  -6   1      194.62      213.31      7.02 o 
  -4  -6   1        0.00       -1.20      1.20 o 
  -3  -6   1      633.49      662.83     15.56 o 
  -2  -6   1       68.39       79.59      1.85 o 
  -1  -6   1      898.18      934.69     15.14 o 
   0  -6   1      646.36      723.24     12.21 o 
   1  -6   1      206.93      190.60     14.80 o 
   2  -6   1      837.09      811.74     13.61 o 
   3  -6   1      203.61      188.47      4.85 o 
   4  -6   1      125.61      147.84      4.32 o 
   5  -6   1        2.07        3.26      1.06 o 
   6  -6   1      581.10      578.56     11.18 o 
   7  -6   1        0.01        2.51      1.29 o 
   8  -6   1      348.02      359.33      9.59 o 
   9  -6   1       19.42       24.86      2.59 o 
  10  -6   1        3.85        6.31      2.57 o 
  11  -6   1       24.74       33.37      4.15 o 
  12  -6   1      136.02      136.38      7.55 o 
  13  -6   1       13.59       21.18      6.33 o 
  14  -6   1        3.45       -0.73      4.38 o 
 -13  -5   1        2.87        3.84      3.33 o 
 -12  -5   1       25.78       26.10      4.71 o 
 -11  -5   1      147.98      157.49      8.51 o 
 -10  -5   1      504.97      484.75     18.99 o 
  -9  -5   1     1496.48     1552.45     33.82 o 
  -8  -5   1      461.51      485.17     10.82 o 
  -7  -5   1       59.07       68.18      4.07 o 
  -6  -5   1      455.41      446.71     10.50 o 
  -5  -5   1      155.33      181.69     13.51 o 
  -4  -5   1      408.09      418.72      6.46 o 
  -3  -5   1       17.77       12.80      2.19 o 
  -2  -5   1     1674.37     1679.18     25.30 o 
  -1  -5   1      897.42      931.48     14.71 o 
   0  -5   1     1109.10     1153.05     17.67 o 
   1  -5   1     4815.55     4904.73     68.17 o 
   2  -5   1      722.45      717.80     11.93 o 
   3  -5   1     1069.57     1185.29     18.43 o 
   4  -5   1      128.65      127.10      3.73 o 
   5  -5   1        2.11        1.01      0.82 o 
   6  -5   1      124.15      119.80      4.94 o 
   7  -5   1       23.89       32.83      2.28 o 
   8  -5   1        7.27        7.55      1.71 o 
   9  -5   1      611.82      619.07     12.47 o 
  10  -5   1       32.65       43.90      3.22 o 
  11  -5   1      105.93      106.21      7.91 o 
  12  -5   1        9.01       13.43      3.22 o 
  13  -5   1      113.00      128.27      7.48 o 
  14  -5   1        8.49        2.92      4.63 o 
 -14  -4   1        3.79        4.63      5.11 o 
 -13  -4   1      225.62      252.90     15.58 o 
 -12  -4   1       44.43       41.77      5.06 o 
 -11  -4   1        0.02       -2.70      5.23 o 
 -10  -4   1       43.30       43.41      3.41 o 
  -9  -4   1       59.80       53.20      3.99 o 
  -8  -4   1      768.39      775.94     14.93 o 
  -7  -4   1       24.09       25.59      2.27 o 
  -6  -4   1       19.42       32.49      2.17 o 
  -5  -4   1        3.58        4.39      0.96 o 
  -4  -4   1     3972.84     4192.95     59.42 o 
  -3  -4   1      121.00      150.27      3.58 o 
  -2  -4   1      728.42      736.81     15.22 o 
  -1  -4   1      282.23      276.53      4.39 o 
   0  -4   1      574.57      563.83      9.19 o 
   1  -4   1        5.80        7.42      0.99 o 
   2  -4   1      174.47      187.83      4.16 o 
   3  -4   1       35.28       37.58      1.71 o 
   4  -4   1     1518.09     1573.58     23.67 o 
   5  -4   1      374.06      365.09      7.40 o 
   6  -4   1       99.95       92.82      3.31 o 
   7  -4   1      296.27      281.20      6.64 o 
   8  -4   1       80.25       72.73      3.30 o 
   9  -4   1     1124.69     1109.68     19.22 o 
  10  -4   1      147.20      133.31      5.26 o 
  11  -4   1       13.34       12.68      5.48 o 
  12  -4   1       18.60       12.40      3.33 o 
  13  -4   1       18.05       11.21      3.27 o 
  14  -4   1       75.03       90.12      6.78 o 
 -13  -3   1       27.11       26.05      6.82 o 
 -12  -3   1        0.05        0.28      1.87 o 
 -11  -3   1       67.20       68.64      5.91 o 
 -10  -3   1      248.05      224.05      7.11 o 
  -9  -3   1        0.03        0.15      1.53 o 
  -8  -3   1        4.63       10.70      2.52 o 
  -7  -3   1        0.24        2.25      1.39 o 
  -6  -3   1        0.01        1.02      0.99 o 
  -5  -3   1       96.27       99.89      3.33 o 
  -4  -3   1       49.16       54.17      2.10 o 
  -3  -3   1      163.16      165.21      2.98 o 
  -2  -3   1     2244.57     2294.09     40.41 o 
  -1  -3   1      924.56     1005.30     18.74 o 
   0  -3   1     5287.26     5135.12     98.72 o 
   1  -3   1     2182.21     2230.14     31.51 o 
   2  -3   1      843.12      846.45     12.92 o 
   3  -3   1      153.91      141.59      3.36 o 
   4  -3   1        0.41        0.49      0.69 o 
   5  -3   1     1499.86     1567.66     28.48 o 
   6  -3   1      132.21      166.65      4.61 o 
   7  -3   1      151.19      147.98      4.70 o 
   8  -3   1       83.07       74.60      3.39 o 
   9  -3   1      430.01      424.84      9.65 o 
  10  -3   1      105.86       99.21      4.38 o 
  11  -3   1        2.39        2.81      2.22 o 
  12  -3   1       46.30       48.93      4.85 o 
  13  -3   1      233.61      203.80      9.32 o 
  14  -3   1        6.37       11.37      7.18 o 
 -14  -2   1       45.91       68.16      9.49 o 
 -13  -2   1        1.00        3.79      3.41 o 
 -12  -2   1       35.84       35.34      3.57 o 
 -11  -2   1       10.71        7.00      2.10 o 
 -10  -2   1        0.84        0.31      1.53 o 
  -9  -2   1       12.83       12.06      2.11 o 
  -8  -2   1       78.18       94.45      3.96 o 
  -7  -2   1      714.29      715.18     16.29 o 
  -6  -2   1      673.48      674.83     12.16 o 
  -5  -2   1      322.47      329.27      6.85 o 
  -4  -2   1      181.98      163.97      3.97 o 
  -3  -2   1     1531.43     1549.94     22.79 o 
  -2  -2   1     1108.31     1117.81     14.26 o 
  -1  -2   1       45.65       28.62      1.46 o 
   0  -2   1     1369.84     1444.59     17.91 o 
   1  -2   1      159.87      156.03      3.00 o 
   2  -2   1     7225.38     6999.21     96.65 o 
   3  -2   1      697.27      675.19     12.74 o 
   4  -2   1       69.57       64.21      2.82 o 
   5  -2   1     1465.40     1514.79     22.84 o 
   6  -2   1     2021.04     2212.60     32.77 o 
   7  -2   1      333.91      340.83      7.41 o 
   8  -2   1       82.36       94.07      4.27 o 
   9  -2   1      495.65      478.99     10.21 o 
  10  -2   1        4.70        3.92      1.75 o 
  11  -2   1       68.99       53.05      6.09 o 
  12  -2   1       41.65       41.38      7.79 o 
  13  -2   1       37.71       30.15      9.49 o 
  14  -2   1      105.83      107.78      7.21 o 
 -14  -1   1       69.66       81.70      6.69 o 
 -13  -1   1      179.40      168.54      8.34 o 
 -12  -1   1      105.33       97.55      4.96 o 
 -11  -1   1       15.89       16.67      2.53 o 
 -10  -1   1        0.36       -1.43      1.43 o 
  -9  -1   1      310.34      306.28      7.86 o 
  -8  -1   1       47.91       41.92      2.70 o 
  -7  -1   1       11.97       10.49      1.53 o 
  -6  -1   1      753.49      850.78     14.47 o 
  -5  -1   1     1014.83     1069.07     17.00 o 
  -4  -1   1      203.40      213.89      4.72 o 
  -3  -1   1     8029.27     7607.56    125.13 o 
  -2  -1   1    19389.72    17454.25    484.98 o 
  -1  -1   1     5352.53     5237.80     87.38 o 
   0  -1   1     3764.33     3673.45     87.62 o 
   1  -1   1     2193.25     2176.88     27.98 o 
   2  -1   1    11147.84    10805.54    160.67 o 
   3  -1   1     1481.32     1473.45     30.38 o 
   4  -1   1      461.38      478.89      8.27 o 
   5  -1   1      202.48      240.76      5.25 o 
   6  -1   1     1573.50     1557.25     28.92 o 
   7  -1   1      414.95      417.85      8.58 o 
   8  -1   1      287.38      262.40      6.60 o 
   9  -1   1      118.79      112.23      4.30 o 
  10  -1   1      603.73      584.94     12.23 o 
  11  -1   1       18.14       10.67      2.13 o 
  12  -1   1       15.30       10.71      4.26 o 
  13  -1   1       18.90       27.36      4.21 o 
  14  -1   1        0.00        4.26      2.93 o 
 -14   0   1       12.95       16.31      3.96 o 
 -13   0   1       49.15       56.22      5.25 o 
 -12   0   1       91.69       80.80      4.52 o 
 -11   0   1      123.22      109.97      4.92 o 
 -10   0   1      587.34      527.71     11.52 o 
  -9   0   1       83.91       87.26      8.03 o 
  -8   0   1      222.33      221.83      9.37 o 
  -7   0   1      707.10      762.92     13.63 o 
  -6   0   1      496.51      518.18      9.74 o 
  -5   0   1      332.77      317.51      6.51 o 
  -4   0   1     1083.07     1064.06     16.38 o 
  -3   0   1     1036.64     1052.27     15.73 o 
  -2   0   1     3795.13     3625.60     50.33 o 
  -1   0   1     7561.80     6673.48     96.96 o 
   0   0   1       94.16       91.86      2.16 o 
   1   0   1     2543.85     2414.24     34.37 o 
   2   0   1     2473.56     2382.79     29.14 o 
   3   0   1      373.95      358.73      6.31 o 
   4   0   1      304.18      317.11      7.02 o 
   5   0   1      971.08     1010.61     16.11 o 
   6   0   1        0.62        3.00      0.98 o 
   7   0   1       59.23       73.19      3.07 o 
   8   0   1        8.25       15.25      1.81 o 
   9   0   1       59.11       59.01      3.22 o 
  10   0   1       56.18       54.77      3.44 o 
  11   0   1       53.69       47.17      3.51 o 
  12   0   1       54.78       57.00      5.23 o 
  13   0   1       23.39       18.21      3.80 o 
  14   0   1       21.24       23.41      4.56 o 
 -14   1   1        9.00        5.08      3.41 o 
 -13   1   1       96.13      103.33      6.69 o 
 -12   1   1        0.00        0.42      1.61 o 
 -11   1   1        4.52        3.91      1.86 o 
 -10   1   1        9.43       11.99      2.13 o 
  -9   1   1      131.66      151.46      5.19 o 
  -8   1   1       15.13       12.31      1.83 o 
  -7   1   1      337.37      344.28      7.66 o 
  -6   1   1      155.31      148.04      4.25 o 
  -5   1   1     2000.33     2118.30     31.12 o 
  -4   1   1     1487.06     1505.98     32.74 o 
  -3   1   1        0.98        3.64      0.86 o 
  -2   1   1     4197.18     4095.81     72.80 o 
  -1   1   1      221.42      214.92      3.39 o 
   0   1   1     1084.05     1101.52     12.32 o 
   1   1   1      897.84      882.48     23.06 o 
   2   1   1    10294.59     9898.50    235.19 o 
   3   1   1       48.75       61.34      2.01 o 
   4   1   1      792.86      831.37     27.01 o 
   5   1   1     3094.17     3294.91    102.20 o 
   6   1   1      162.71      180.31      5.85 o 
   7   1   1       98.36       88.88      3.58 o 
   8   1   1       12.21        9.45      1.73 o 
   9   1   1      192.70      193.45      6.10 o 
  10   1   1       41.65       48.66      3.39 o 
  11   1   1       72.68       65.58      4.00 o 
  12   1   1       32.37       28.15      4.19 o 
  13   1   1        8.73        8.97      4.75 o 
  14   1   1       23.91       30.16      4.81 o 
 -14   2   1        0.16       -2.06      3.29 o 
 -13   2   1       38.49       35.06      7.55 o 
 -12   2   1      127.50      136.10      5.63 o 
 -11   2   1       25.07       32.67      3.57 o 
 -10   2   1      135.96      141.99      5.26 o 
  -9   2   1      521.17      502.77     12.37 o 
  -8   2   1      787.41      758.47     13.96 o 
  -7   2   1     1273.04     1233.78     20.06 o 
  -6   2   1        5.56        4.23      1.70 o 
  -5   2   1       43.21       62.37      2.40 o 
  -4   2   1      176.01      180.08      4.12 o 
  -3   2   1     3217.71     3056.96     43.00 o 
  -2   2   1     1076.34     1045.88     18.70 o 
  -1   2   1      929.03      895.92     13.32 o 
   0   2   1      126.54      146.66      2.98 o 
   1   2   1    14096.48    12955.05    368.93 o 
   2   2   1      259.27      279.36     14.97 o 
   3   2   1     1954.07     2177.79     66.21 o 
   4   2   1      149.44      181.03      4.42 o 
   5   2   1      524.34      569.60     10.72 o 
   6   2   1      243.30      227.77      5.83 o 
   7   2   1      280.45      318.17      7.60 o 
   8   2   1       61.48       66.15      3.53 o 
   9   2   1       50.86       60.66      3.58 o 
  10   2   1      358.71      296.78      8.73 o 
  11   2   1      469.44      469.38     11.32 o 
  12   2   1       39.93       38.93      4.61 o 
  13   2   1       13.72       19.44      3.86 o 
  14   2   1        0.32        3.41      5.36 o 
 -14   3   1        0.57        2.92      4.14 o 
 -13   3   1       74.27       75.89      5.85 o 
 -12   3   1       94.24       85.40      5.67 o 
 -11   3   1      558.23      554.68     12.31 o 
 -10   3   1       19.99       13.18      2.48 o 
  -9   3   1        0.09        4.04      3.99 o 
  -8   3   1      322.60      323.12      7.78 o 
  -7   3   1      160.02      149.38      4.73 o 
  -6   3   1      441.58      401.95      8.14 o 
  -5   3   1      376.36      441.62      8.36 o 
  -4   3   1      209.33      214.26      4.73 o 
  -3   3   1      703.42      750.93     12.06 o 
  -2   3   1      114.13      126.71      3.04 o 
  -1   3   1      664.67      629.65      9.99 o 
   0   3   1     4552.65     4670.02     64.60 o 
   1   3   1      108.58      105.84      4.09 o 
   2   3   1     2187.07     2221.16     91.41 o 
   3   3   1      798.04      820.61     13.36 o 
   4   3   1      127.29      136.11      4.42 o 
   5   3   1       17.89       24.07      2.12 o 
   6   3   1      758.95      821.14     25.31 o 
   7   3   1      229.88      215.08      6.63 o 
   8   3   1       63.99       65.85      4.68 o 
   9   3   1      353.24      369.25      9.33 o 
  10   3   1      757.86      735.60     15.22 o 
  11   3   1       83.90       82.18      4.70 o 
  12   3   1       33.26       36.25      4.62 o 
  13   3   1       50.84       60.61      9.49 o 
  14   3   1       44.02       45.52      8.52 o 
 -14   4   1        2.82       -1.22      4.63 o 
 -13   4   1       69.41       83.98     10.22 o 
 -12   4   1       16.17        7.86      2.84 o 
 -11   4   1      735.64      714.54     14.62 o 
 -10   4   1      175.50      185.27      6.15 o 
  -9   4   1      112.11      111.10      4.52 o 
  -8   4   1     1441.88     1451.66     23.69 o 
  -7   4   1        7.82        5.33      1.43 o 
  -6   4   1       22.66       16.26      1.62 o 
  -5   4   1        3.52        8.78      1.24 o 
  -4   4   1     2019.86     2279.54     40.24 o 
  -3   4   1      607.98      614.76     10.51 o 
  -2   4   1     2272.73     2492.73     35.73 o 
  -1   4   1      104.59      120.26      3.19 o 
   0   4   1      312.04      365.57      6.80 o 
   1   4   1       17.57       19.88      1.35 o 
   2   4   1       84.63      103.95      4.75 o 
   3   4   1       17.57       19.13      1.53 o 
   4   4   1       18.91       22.06      2.67 o 
   5   4   1      981.27     1054.72     23.68 o 
   6   4   1      500.90      531.02     10.71 o 
   7   4   1       58.31       55.62      3.29 o 
   8   4   1       24.29       19.83      2.50 o 
   9   4   1      352.15      361.82      9.39 o 
  10   4   1       28.79       24.45      3.04 o 
  11   4   1      264.37      302.10     11.82 o 
  12   4   1       42.72       43.09      5.30 o 
  13   4   1       82.32       96.16     11.44 o 
  14   4   1        1.38       -4.14      4.14 o 
 -14   5   1       12.68        6.33      5.60 o 
 -13   5   1       34.95       49.66      8.52 o 
 -12   5   1       20.08       23.61      6.09 o 
 -11   5   1        4.64        8.77      2.29 o 
 -10   5   1       41.49       44.47      3.39 o 
  -9   5   1      590.93      573.09     11.99 o 
  -8   5   1       31.00       27.39      2.40 o 
  -7   5   1        8.37        7.14      1.58 o 
  -6   5   1       53.60       59.84      2.83 o 
  -5   5   1      153.43      161.75      4.51 o 
  -4   5   1      533.50      539.32      9.95 o 
  -3   5   1      123.83      113.43      3.44 o 
  -2   5   1      110.66      149.68      3.97 o 
  -1   5   1      641.54      616.54     10.68 o 
   0   5   1     3152.04     3393.51     48.20 o 
   1   5   1      302.30      296.30      6.25 o 
   2   5   1      659.77      663.41     14.85 o 
   3   5   1      874.63     1003.24     22.27 o 
   4   5   1      922.32      976.83     16.46 o 
   5   5   1        2.88        2.29      1.18 o 
   6   5   1      279.02      273.26      6.98 o 
   7   5   1      401.17      405.59      9.42 o 
   8   5   1        3.06       -0.86      1.64 o 
   9   5   1      100.61       79.31      9.13 o 
  10   5   1      381.17      375.41     13.42 o 
  11   5   1        0.32        0.73      2.81 o 
  12   5   1      110.33      120.03      8.09 o 
  13   5   1       44.40       41.14      9.01 o 
 -13   6   1        7.06        4.14      4.14 o 
 -12   6   1        2.73        8.52      4.63 o 
 -11   6   1        1.80        4.85      2.74 o 
 -10   6   1       15.80       20.69      2.64 o 
  -9   6   1      155.55      167.90     10.11 o 
  -8   6   1       95.21       99.71      4.14 o 
  -7   6   1       17.78       18.71      2.03 o 
  -6   6   1       39.86       34.33      2.47 o 
  -5   6   1      257.93      260.33      6.30 o 
  -4   6   1        3.09        3.38      1.21 o 
  -3   6   1      264.62      279.62      6.44 o 
  -2   6   1      111.47      130.50      4.01 o 
  -1   6   1      154.61      155.41      4.39 o 
   0   6   1     2036.20     2102.55     31.39 o 
   1   6   1        9.64       11.08      1.36 o 
   2   6   1       19.82       16.12      1.49 o 
   3   6   1      467.76      468.72      9.31 o 
   4   6   1      369.26      387.13      8.19 o 
   5   6   1      491.57      485.96      9.95 o 
   6   6   1      250.37      262.70      6.82 o 
   7   6   1      195.66      197.01      8.60 o 
   8   6   1        6.95        8.14      4.14 o 
   9   6   1      125.33      114.88      7.30 o 
  10   6   1       89.10       83.10      6.71 o 
  11   6   1       12.95       11.16      4.38 o 
  12   6   1      169.02      176.16      9.90 o 
  13   6   1       10.82       11.20      6.33 o 
 -13   7   1       32.83       30.43      7.55 o 
 -12   7   1       40.29       43.82      8.28 o 
 -11   7   1       66.03       69.14      9.25 o 
 -10   7   1      413.91      451.74     23.13 o 
  -9   7   1        3.06        1.43      2.43 o 
  -8   7   1       10.06       15.68      2.33 o 
  -7   7   1      173.07      178.22      5.69 o 
  -6   7   1       57.17       65.42      3.32 o 
  -5   7   1       35.72       33.93      2.50 o 
  -4   7   1      245.73      236.37      6.16 o 
  -3   7   1      372.88      410.88      8.72 o 
  -2   7   1      116.15      123.51      4.13 o 
  -1   7   1      748.59      791.61     13.99 o 
   0   7   1       12.73       13.63      1.64 o 
   1   7   1      243.45      261.59      9.15 o 
   2   7   1      113.58      123.64      4.00 o 
   3   7   1        1.76        2.89      2.76 o 
   4   7   1        0.55        1.64      1.01 o 
   5   7   1       13.47       13.20      1.63 o 
   6   7   1        2.29        3.04      2.07 o 
   7   7   1       75.78       71.80      5.84 o 
   8   7   1      222.52      211.77      9.79 o 
   9   7   1       48.56       49.62      5.68 o 
  10   7   1      137.04      137.60      8.59 o 
  11   7   1        2.50        5.57      3.39 o 
  12   7   1       79.90       86.99      7.99 o 
 -12   8   1        3.94        3.89      4.63 o 
 -11   8   1       47.35       55.99      8.76 o 
 -10   8   1        0.88        1.85      3.16 o 
  -9   8   1      103.75      111.54      6.78 o 
  -8   8   1        0.22        1.55      2.22 o 
  -7   8   1       29.80       37.24      2.89 o 
  -6   8   1      451.58      393.14      9.13 o 
  -5   8   1        0.26        0.60      1.36 o 
  -4   8   1      296.32      284.95      7.26 o 
  -3   8   1       81.97       79.46      3.57 o 
  -2   8   1        6.44       15.18      2.03 o 
  -1   8   1       63.26       52.87      3.55 o 
   0   8   1      248.46      236.93      6.28 o 
   1   8   1     2473.10     2510.76     38.00 o 
   2   8   1       89.55       96.82      3.76 o 
   3   8   1       32.01       38.39      3.65 o 
   4   8   1      138.57      131.05      6.88 o 
   5   8   1       19.05       12.96      4.75 o 
   6   8   1       46.76       51.70      4.98 o 
   7   8   1       71.49       72.00      6.02 o 
   8   8   1       29.58       32.07      4.75 o 
   9   8   1      297.39      300.12     12.78 o 
  10   8   1       44.80       38.09      5.59 o 
  11   8   1        4.83        0.64      3.35 o 
 -11   9   1        5.84        5.11      4.63 o 
 -10   9   1       44.83       45.35      6.82 o 
  -9   9   1       24.36       24.68      4.30 o 
  -8   9   1       35.85       34.12      4.44 o 
  -7   9   1        5.50       11.51      2.93 o 
  -6   9   1      170.64      147.54      5.44 o 
  -5   9   1       29.31       20.30      2.50 o 
  -4   9   1      174.93      120.20      4.72 o 
  -3   9   1       69.60       62.09      3.45 o 
  -2   9   1       48.86       31.93      2.62 o 
  -1   9   1        8.87       13.87      2.02 o 
   0   9   1      481.50      462.34     10.15 o 
   1   9   1      346.28      301.46      8.70 o 
   2   9   1      559.03      559.97     15.84 o 
   3   9   1      669.30      659.70     17.94 o 
   4   9   1       40.70       43.78      4.64 o 
   5   9   1        0.29       -0.05      5.72 o 
   6   9   1        1.78       -0.06      2.31 o 
   7   9   1      295.80      279.14     11.79 o 
   8   9   1        3.28       10.88      4.02 o 
   9   9   1       44.91       46.28      5.84 o 
  10   9   1       48.61       51.57      6.71 o 
  11   9   1      118.47      118.62      9.18 o 
 -11  10   1       13.93       24.34      7.30 o 
 -10  10   1        5.12        3.16      4.63 o 
  -9  10   1       29.97       36.39      5.16 o 
  -8  10   1       21.59       20.01      4.63 o 
  -7  10   1       14.93       17.14      3.78 o 
  -6  10   1       30.17       23.77      3.85 o 
  -5  10   1       14.47       14.29      2.33 o 
  -4  10   1       15.40       14.83      2.28 o 
  -3  10   1       78.50       70.50      3.98 o 
  -2  10   1       32.37       22.52      2.55 o 
  -1  10   1      185.32      188.52      6.18 o 
   0  10   1       37.39       43.08      3.12 o 
   1  10   1        7.53        8.76      2.92 o 
   2  10   1      254.69      274.85     10.78 o 
   3  10   1      221.15      206.48      9.35 o 
   4  10   1        0.30       -0.82      2.22 o 
   5  10   1      630.60      588.52     17.80 o 
   6  10   1        1.36       -0.08      2.69 o 
   7  10   1       29.41       45.55     12.54 o 
   8  10   1       27.38       37.16     12.17 o 
   9  10   1      239.74      241.12     11.87 o 
  10  10   1       42.49       46.21      6.53 o 
 -10  11   1       25.91       26.78      7.55 o 
  -9  11   1       48.09       64.20      6.45 o 
  -8  11   1        5.76        4.96      3.33 o 
  -7  11   1      317.03      327.59     15.21 o 
  -6  11   1       88.77       86.41      6.45 o 
  -5  11   1       32.39       27.11      4.15 o 
  -4  11   1       14.64       11.50      2.48 o 
  -3  11   1        0.84        2.93      1.82 o 
  -2  11   1       37.75       43.77      3.42 o 
  -1  11   1        1.50        3.43      2.56 o 
   0  11   1       16.64       15.62      5.11 o 
   1  11   1        0.56       -0.80      2.31 o 
   2  11   1      177.09      169.49      8.70 o 
   3  11   1      338.15      344.63     18.62 o 
   4  11   1      175.92      163.65      8.93 o 
   5  11   1        5.50        6.69      3.35 o 
   6  11   1        5.92        6.85      3.53 o 
   7  11   1        0.00       -1.80      3.41 o 
   8  11   1       22.30       14.91      4.47 o 
  -8  12   1       12.26       10.59      3.78 o 
  -7  12   1        0.07        0.09      3.10 o 
  -6  12   1      394.08      428.68     15.14 o 
  -5  12   1        0.44       -1.59      2.51 o 
  -4  12   1        2.48       -1.17      2.46 o 
  -3  12   1       23.41       31.71      4.44 o 
  -2  12   1      219.10      204.17      9.12 o 
  -1  12   1       14.25       18.40      3.74 o 
   0  12   1       26.94       24.93      4.26 o 
   1  12   1        9.57       10.66      3.60 o 
   2  12   1        5.55        6.27      3.39 o 
   3  12   1       19.66       18.63      4.27 o 
   4  12   1      137.20      132.86      9.74 o 
   5  12   1        1.30        0.60      4.87 o 
   6  12   1        1.42        2.30      4.75 o 
   7  12   1        8.71       11.63      4.64 o 
  -6  13   1       19.89       26.48      6.33 o 
  -5  13   1        0.08        2.68      5.11 o 
  -4  13   1        3.73        3.65      5.11 o 
  -3  13   1      100.42      119.04     11.93 o 
  -2  13   1        0.71       -0.49      4.38 o 
  -1  13   1      403.30      423.13     14.79 o 
   0  13   1       13.02       22.92      4.50 o 
   1  13   1      191.55      189.39     15.58 o 
   2  13   1        1.53        1.24      7.42 o 
   3  13   1        6.23        6.13      7.79 o 
   4  13   1       86.76       85.61      7.80 o 
   5  13   1        7.51        8.47      3.95 o 
  -3  14   1      119.50      127.07     13.39 o 
  -2  14   1        5.10       17.53      6.33 o 
  -1  14   1        0.01       -3.89      3.89 o 
   0  14   1       76.24       76.44     11.20 o 
   1  14   1        0.03        5.36      3.45 o 
   2  14   1       34.27       38.06      6.00 o 
  -2 -15   2       81.40       82.78      7.72 o 
  -1 -15   2       44.37       45.32      6.00 o 
   0 -15   2       22.68       24.73      4.65 o 
   1 -15   2       66.92       75.83     11.93 o 
   2 -15   2       36.65       39.81      5.20 o 
   3 -15   2        5.79       11.80      3.95 o 
  -5 -14   2       39.09       40.85      6.09 o 
  -4 -14   2        1.11       -1.70      5.36 o 
  -3 -14   2      200.93      211.59     10.98 o 
  -2 -14   2        5.36       -0.82      3.18 o 
  -1 -14   2        4.06        8.74      3.80 o 
   0 -14   2       18.56       22.52      4.27 o 
   1 -14   2       28.68       27.28      8.16 o 
   2 -14   2        1.60        2.33      2.92 o 
   3 -14   2       33.45       25.64      4.37 o 
   4 -14   2        2.31        5.50      3.15 o 
   5 -14   2        0.28        6.09      4.38 o 
   6 -14   2       66.80       77.90      9.98 o 
  -7 -13   2       10.39        8.40      4.13 o 
  -6 -13   2        0.11        1.70      4.87 o 
  -5 -13   2       69.90       66.39      6.97 o 
  -4 -13   2       30.02       25.65      4.90 o 
  -3 -13   2        0.18       -2.56      2.56 o 
  -2 -13   2        2.26       -0.31      2.66 o 
  -1 -13   2       88.67       78.19      9.01 o 
   0 -13   2       32.31       43.66      5.06 o 
   1 -13   2      251.97      257.25     10.58 o 
   2 -13   2       49.65       45.88      5.15 o 
   3 -13   2      286.57      282.85     11.05 o 
   4 -13   2       16.05       10.90      3.35 o 
   5 -13   2       10.34       10.05      2.50 o 
   6 -13   2        5.83        3.30      3.77 o 
   7 -13   2      329.81      379.45     16.43 o 
   8 -13   2      158.85      196.45     14.12 o 
  -8 -12   2       27.23       24.39      5.38 o 
  -7 -12   2      118.25      116.90      8.51 o 
  -6 -12   2        3.71        5.13      3.63 o 
  -5 -12   2       63.24       67.86      6.63 o 
  -4 -12   2       11.56       16.53      3.85 o 
  -3 -12   2        9.61       12.28      3.43 o 
  -2 -12   2      115.04      104.11      6.89 o 
  -1 -12   2       15.83       10.13      4.50 o 
   0 -12   2       42.12       39.65      4.54 o 
   1 -12   2        4.13        0.19      2.07 o 
   2 -12   2       70.35       62.74      7.91 o 
   3 -12   2      166.65      182.80      6.43 o 
   4 -12   2      182.74      171.99      6.32 o 
   5 -12   2       33.68       24.85      2.99 o 
   6 -12   2      176.91      173.87      6.67 o 
   7 -12   2      223.90      225.35      7.75 o 
   8 -12   2        0.37       -0.73      3.65 o 
   9 -12   2       17.85       27.02      6.82 o 
 -10 -11   2        5.26        2.22      4.99 o 
  -9 -11   2      166.13      153.48      9.90 o 
  -8 -11   2       12.34       12.46      3.91 o 
  -7 -11   2      242.47      230.70     11.27 o 
  -6 -11   2       28.59       20.29      4.27 o 
  -5 -11   2        0.06       -0.54      2.31 o 
  -4 -11   2        4.92        7.65      3.53 o 
  -3 -11   2      172.67      171.20     16.92 o 
  -2 -11   2       46.96       40.99      4.68 o 
  -1 -11   2        1.35        0.80      5.84 o 
   0 -11   2       32.52       28.72      4.63 o 
   1 -11   2       26.02       19.47      2.29 o 
   2 -11   2       80.50       68.97      3.79 o 
   3 -11   2      180.49      164.83      5.84 o 
   4 -11   2       62.08       70.41      3.88 o 
   5 -11   2        2.82        0.80      3.54 o 
   6 -11   2      154.21      154.01      5.92 o 
   7 -11   2      310.55      329.42     12.55 o 
   8 -11   2        8.74       11.66      2.66 o 
   9 -11   2      190.73      218.60     14.85 o 
  10 -11   2       58.60       57.21      9.01 o 
  11 -11   2      226.26      266.07     18.01 o 
 -11 -10   2       24.38       31.47      5.84 o 
 -10 -10   2       43.70       60.66      6.97 o 
  -9 -10   2      192.30      175.40     10.24 o 
  -8 -10   2        0.63       -1.22      3.65 o 
  -7 -10   2       59.49       52.66      5.76 o 
  -6 -10   2       48.37       37.46      4.99 o 
  -5 -10   2        0.03        0.20      2.32 o 
  -4 -10   2      222.54      196.91     12.54 o 
  -3 -10   2        8.21        7.89      4.99 o 
  -2 -10   2       33.11       33.29      3.95 o 
  -1 -10   2      299.46      295.34     10.36 o 
   0 -10   2     2008.36     1931.70     30.45 o 
   1 -10   2      219.67      196.77      5.91 o 
   2 -10   2      398.52      402.54      9.26 o 
   3 -10   2        2.63        1.94      2.12 o 
   4 -10   2      360.22      317.96      8.33 o 
   5 -10   2      106.50       93.70      4.32 o 
   6 -10   2        0.14       -1.76      1.76 o 
   7 -10   2       64.45       77.20      4.23 o 
   8 -10   2       10.74        4.49      2.04 o 
   9 -10   2        4.79        4.29      3.04 o 
  10 -10   2      124.17      146.06     12.66 o 
  11 -10   2        3.44        8.28      5.11 o 
 -11  -9   2      286.76      318.77     14.11 o 
 -10  -9   2       14.65       17.88      4.61 o 
  -9  -9   2      108.79      111.14      9.25 o 
  -8  -9   2       13.67       10.60      3.70 o 
  -7  -9   2      223.18      215.60      9.90 o 
  -6  -9   2        0.42        1.13      2.39 o 
  -5  -9   2       19.50       13.89      3.33 o 
  -4  -9   2       66.11       66.31      5.16 o 
  -3  -9   2      346.04      340.00     11.25 o 
  -2  -9   2        3.28        3.57      2.15 o 
  -1  -9   2       16.11       19.69      1.96 o 
   0  -9   2      323.64      311.10      7.32 o 
   1  -9   2      274.64      264.39      6.70 o 
   2  -9   2      287.71      276.45      6.98 o 
   3  -9   2       12.27       15.40      2.05 o 
   4  -9   2      409.44      403.91      9.12 o 
   5  -9   2       72.04       64.56      3.51 o 
   6  -9   2      512.78      508.15     11.02 o 
   7  -9   2        3.19        5.73      2.78 o 
   8  -9   2        1.72       -0.18      1.66 o 
   9  -9   2       12.42       20.57      4.38 o 
  10  -9   2        0.48       -2.15      2.15 o 
  11  -9   2        5.17        8.28      3.04 o 
  12  -9   2        0.65       -1.46      3.89 o 
 -12  -8   2        1.64       -0.49      3.67 o 
 -11  -8   2       92.63      100.91      8.17 o 
 -10  -8   2        8.50       10.13      3.95 o 
  -9  -8   2       73.65       68.83      7.18 o 
  -8  -8   2      456.51      417.72     14.54 o 
  -7  -8   2       33.73       28.48      4.30 o 
  -6  -8   2        9.75        4.71      3.04 o 
  -5  -8   2        3.84        5.36      2.24 o 
  -4  -8   2       29.65       24.89      3.53 o 
  -3  -8   2       11.35       12.68      2.66 o 
  -2  -8   2      151.79      147.06      6.34 o 
  -1  -8   2     1379.08     1322.66     23.78 o 
   0  -8   2       89.80       93.64      3.41 o 
   1  -8   2      750.37      719.68     13.03 o 
   2  -8   2      307.85      345.42      8.20 o 
   3  -8   2       12.15       19.02      3.11 o 
   4  -8   2        2.01        2.14      1.54 o 
   5  -8   2      459.68      407.38      9.00 o 
   6  -8   2     1007.75      898.59     16.25 o 
   7  -8   2       73.33       74.51      3.82 o 
   8  -8   2      178.47      169.41      5.76 o 
   9  -8   2        1.39       -0.12      2.24 o 
  10  -8   2        1.00        4.35      2.56 o 
  11  -8   2       13.56       15.31      3.43 o 
  12  -8   2       10.55       14.92      3.57 o 
  13  -8   2       71.55       85.45     10.95 o 
 -13  -7   2      112.59       93.89      8.34 o 
 -12  -7   2       81.17       93.16      7.91 o 
 -11  -7   2      157.84      159.69      9.38 o 
 -10  -7   2       20.86       19.77      4.21 o 
  -9  -7   2       33.45       33.00      4.90 o 
  -8  -7   2      238.73      223.44      9.90 o 
  -7  -7   2        0.07        0.73      2.07 o 
  -6  -7   2       22.23       21.31      3.44 o 
  -5  -7   2      410.43      405.73     12.30 o 
  -4  -7   2      263.49      317.12     14.12 o 
  -3  -7   2      543.75      581.02     14.60 o 
  -2  -7   2      121.41      103.22      6.33 o 
  -1  -7   2     1100.17     1148.13     18.28 o 
   0  -7   2      313.75      310.11      6.65 o 
   1  -7   2       29.91       26.11      2.08 o 
   2  -7   2      635.20      600.32     10.99 o 
   3  -7   2      829.31      901.11     15.35 o 
   4  -7   2       47.78       46.44      2.52 o 
   5  -7   2       79.01       75.70      3.33 o 
   6  -7   2      271.80      257.01      6.61 o 
   7  -7   2      636.16      634.15     12.44 o 
   8  -7   2     1007.20      966.26     17.42 o 
   9  -7   2      152.01      146.48      6.98 o 
  10  -7   2      137.79      140.42      7.13 o 
  11  -7   2        1.70        0.56      2.22 o 
  12  -7   2       25.97       29.59      4.33 o 
  13  -7   2        1.06        4.36      3.15 o 
 -13  -6   2       88.57       90.89      7.83 o 
 -12  -6   2       67.62       73.94      6.89 o 
 -11  -6   2        2.12        2.71      3.01 o 
 -10  -6   2      365.20      339.10     12.91 o 
  -9  -6   2       92.15       88.24      6.45 o 
  -8  -6   2       12.90       19.10      3.70 o 
  -7  -6   2      458.50      450.22     13.68 o 
  -6  -6   2      497.39      522.82     12.47 o 
  -5  -6   2        2.17        1.13      2.07 o 
  -4  -6   2        9.80        7.56      2.04 o 
  -3  -6   2        0.35        1.18      1.28 o 
  -2  -6   2       85.51       81.35      4.09 o 
  -1  -6   2       18.93       29.30      1.53 o 
   0  -6   2      195.08      177.91      4.28 o 
   1  -6   2      135.73      133.61      4.37 o 
   2  -6   2      998.52     1038.75     16.62 o 
   3  -6   2      415.62      400.45      7.91 o 
   4  -6   2        7.31        7.88      1.25 o 
   5  -6   2     1209.40     1230.48     19.83 o 
   6  -6   2      137.69      127.69      4.90 o 
   7  -6   2        0.13       -0.34      1.11 o 
   8  -6   2       17.05       16.11      2.02 o 
   9  -6   2      790.90      776.34     14.79 o 
  10  -6   2      427.45      385.87     12.16 o 
  11  -6   2       35.63       29.87      3.96 o 
  12  -6   2       36.13       37.41      4.61 o 
  13  -6   2       30.88       34.96      4.68 o 
  14  -6   2        4.00        4.84      3.22 o 
 -14  -5   2        0.33        3.16      4.87 o 
 -13  -5   2        2.35       -2.68      3.77 o 
 -12  -5   2        0.03       -1.23      6.09 o 
 -11  -5   2        4.20        8.94      3.35 o 
 -10  -5   2      214.35      222.76      9.90 o 
  -9  -5   2        1.32        2.68      2.58 o 
  -8  -5   2     1857.49     1845.79     29.82 o 
  -7  -5   2      146.90      173.71      5.66 o 
  -6  -5   2       21.82       16.00      1.69 o 
  -5  -5   2       11.66       15.67      4.02 o 
  -4  -5   2      908.95      976.19     25.56 o 
  -3  -5   2       29.31       42.38      2.91 o 
  -2  -5   2     3495.56     3668.03     64.04 o 
  -1  -5   2      332.49      376.12      5.64 o 
   0  -5   2      566.06      602.04     10.11 o 
   1  -5   2     1148.24     1189.10     21.95 o 
   2  -5   2      394.38      342.49      6.65 o 
   3  -5   2       21.85       21.80      1.59 o 
   4  -5   2      420.37      475.42      8.87 o 
   5  -5   2       60.35       61.09      2.59 o 
   6  -5   2      325.62      359.43      7.62 o 
   7  -5   2        0.17       -0.65      1.24 o 
   8  -5   2       16.90       14.34      1.93 o 
   9  -5   2      134.28      146.39      5.00 o 
  10  -5   2       37.38       36.23      4.02 o 
  11  -5   2      228.18      238.44      9.52 o 
  12  -5   2       35.37       38.36      4.50 o 
  13  -5   2       18.54       19.90      6.45 o 
  14  -5   2       14.02       11.11      3.60 o 
 -14  -4   2      165.30      221.28     16.07 o 
 -13  -4   2        9.80       17.67      6.82 o 
 -12  -4   2        0.06       -0.09      2.68 o 
 -11  -4   2       22.33       22.72      4.12 o 
 -10  -4   2       68.78       75.17      4.26 o 
  -9  -4   2      113.66      113.13      4.83 o 
  -8  -4   2      453.83      434.66      9.84 o 
  -7  -4   2        5.34        5.75      1.48 o 
  -6  -4   2       12.95       25.90      2.00 o 
  -5  -4   2        1.84       10.15      2.68 o 
  -4  -4   2      124.16      132.72      4.29 o 
  -3  -4   2       69.35       60.36      3.77 o 
  -2  -4   2       63.51       55.04      4.87 o 
  -1  -4   2      820.94      846.90     12.76 o 
   0  -4   2      722.29      710.76     11.26 o 
   1  -4   2      643.18      633.56     10.58 o 
   2  -4   2     3017.37     3150.30     44.34 o 
   3  -4   2     1148.83     1177.32     17.93 o 
   4  -4   2      105.86       71.53      2.46 o 
   5  -4   2      152.18      141.58      3.84 o 
   6  -4   2        4.02       10.61      1.24 o 
   7  -4   2        0.22        1.92      2.00 o 
   8  -4   2       60.20       58.15      2.99 o 
   9  -4   2       69.20       75.33      3.47 o 
  10  -4   2        0.50       -0.69      2.04 o 
  11  -4   2      746.72      721.88     18.75 o 
  12  -4   2      106.09      103.54      6.48 o 
  13  -4   2       15.83       17.64      8.64 o 
  14  -4   2        0.35       -0.18      6.57 o 
 -13  -3   2        7.45       10.73      3.50 o 
 -12  -3   2        6.37       10.58      2.65 o 
 -11  -3   2       57.50       51.10      3.76 o 
 -10  -3   2      600.24      563.10     12.41 o 
  -9  -3   2      460.39      459.18     10.53 o 
  -8  -3   2      821.82      815.48     15.21 o 
  -7  -3   2        0.00        1.11      1.10 o 
  -6  -3   2      139.33      143.16      4.33 o 
  -5  -3   2      262.34      302.85      7.57 o 
  -4  -3   2     1075.47     1192.00     22.46 o 
  -3  -3   2       59.63       57.51      1.87 o 
  -2  -3   2     2024.28     2071.26     26.06 o 
  -1  -3   2      162.30      156.21      4.63 o 
   0  -3   2    13105.42    12657.20    175.02 o 
   1  -3   2      282.40      290.31      5.15 o 
   2  -3   2      142.30      144.82      3.21 o 
   3  -3   2       80.80       87.07      2.43 o 
   4  -3   2      286.53      281.89      5.58 o 
   5  -3   2      660.68      701.32     11.78 o 
   6  -3   2     1350.96     1452.21     22.48 o 
   7  -3   2      410.39      393.76     10.47 o 
   8  -3   2       13.65       15.22      2.55 o 
   9  -3   2       20.03       18.62      2.15 o 
  10  -3   2       10.79        9.76      2.81 o 
  11  -3   2      373.22      344.71     17.77 o 
  12  -3   2       11.34       11.94      3.26 o 
  13  -3   2      374.61      378.67     13.75 o 
  14  -3   2        5.85        8.43      3.33 o 
 -14  -2   2       41.67       42.60      7.55 o 
 -13  -2   2       25.30       27.16      4.02 o 
 -12  -2   2       65.93       70.48      4.43 o 
 -11  -2   2      444.27      434.00     10.72 o 
 -10  -2   2      267.83      239.23      7.20 o 
  -9  -2   2      743.53      733.86     14.38 o 
  -8  -2   2        0.07       -1.07      1.07 o 
  -7  -2   2       72.22       57.64      2.97 o 
  -6  -2   2      401.95      419.50      8.58 o 
  -5  -2   2     2447.42     2648.15     38.53 o 
  -4  -2   2       11.83       14.80      1.24 o 
  -3  -2   2     1208.76     1298.88     19.37 o 
  -2  -2   2      126.83      146.64      2.58 o 
  -1  -2   2      240.97      209.04      3.60 o 
   0  -2   2     1336.77     1347.23     16.69 o 
   1  -2   2      303.95      310.85      4.44 o 
   2  -2   2     6685.48     6652.44    104.33 o 
   3  -2   2       81.01       76.06      1.96 o 
   4  -2   2     1476.06     1546.77     25.53 o 
   5  -2   2     2256.53     2538.23     36.66 o 
   6  -2   2      617.06      643.40     11.33 o 
   7  -2   2      336.96      334.93      7.23 o 
   8  -2   2        0.61        3.99      1.36 o 
   9  -2   2       32.05       40.44      4.31 o 
  10  -2   2       29.24       35.56      2.83 o 
  11  -2   2       52.40       38.15      4.21 o 
  12  -2   2       76.87       73.89      7.42 o 
  13  -2   2       15.82       18.00      3.78 o 
  14  -2   2        3.08        1.32      5.23 o 
 -14  -1   2        0.01       -1.49      2.66 o 
 -13  -1   2       86.69       84.37      5.48 o 
 -12  -1   2        1.14        0.59      1.85 o 
 -11  -1   2       10.81       13.81      2.38 o 
 -10  -1   2       26.04       30.36      2.85 o 
  -9  -1   2        0.05       -0.39      1.21 o 
  -8  -1   2        0.26        2.33      1.20 o 
  -7  -1   2       49.20       47.32      2.57 o 
  -6  -1   2      385.65      389.74      8.00 o 
  -5  -1   2     2740.95     2893.79     41.67 o 
  -4  -1   2       89.24       92.38      3.93 o 
  -3  -1   2      221.36      169.96      4.54 o 
  -2  -1   2     4971.17     4738.09    105.54 o 
  -1  -1   2      946.05      923.65     13.43 o 
   0  -1   2     1969.60     1911.04     23.38 o 
   1  -1   2      394.73      404.33      5.57 o 
   2  -1   2       20.03       26.48      1.55 o 
   3  -1   2     6655.10     6936.07    187.43 o 
   4  -1   2       90.70      103.93      3.61 o 
   5  -1   2        9.57       11.36      1.22 o 
   6  -1   2      140.44      135.88      3.86 o 
   7  -1   2      594.25      573.70     10.81 o 
   8  -1   2      650.69      679.62     12.73 o 
   9  -1   2        1.64        2.76      1.36 o 
  10  -1   2      353.27      318.85      8.09 o 
  11  -1   2      183.36      155.67      7.66 o 
  12  -1   2       75.86       76.30      5.96 o 
  13  -1   2      112.75      120.22      7.23 o 
  14  -1   2        3.10        5.82      3.18 o 
 -14   0   2       13.10       11.54      4.14 o 
 -13   0   2       10.75        8.47      2.38 o 
 -12   0   2       63.84       56.80      4.02 o 
 -11   0   2      122.64      109.27      4.96 o 
 -10   0   2        3.37        0.21      1.53 o 
  -9   0   2       99.78       81.21      4.90 o 
  -8   0   2       20.02       21.92      2.99 o 
  -7   0   2       80.10       84.01      3.41 o 
  -6   0   2      884.20     1024.07     16.80 o 
  -5   0   2      217.19      177.98      4.42 o 
  -4   0   2      848.22      816.29     13.04 o 
  -3   0   2     2007.33     1933.50     27.79 o 
  -2   0   2      106.01      124.97      2.19 o 
  -1   0   2      750.53      762.24     10.10 o 
   0   0   2        8.61       11.66      0.55 o 
   1   0   2     1567.19     1425.85     34.36 o 
   2   0   2      547.31      586.31     11.14 o 
   3   0   2     2628.81     2581.90     36.68 o 
   4   0   2     2285.45     2273.87     32.88 o 
   5   0   2        0.56        0.67      0.79 o 
   6   0   2      730.69      729.48     12.76 o 
   7   0   2      650.97      651.90     12.08 o 
   8   0   2      129.93      105.18      3.97 o 
   9   0   2      180.87      172.70      5.48 o 
  10   0   2      351.90      328.65      8.37 o 
  11   0   2        1.08        5.05      2.49 o 
  12   0   2       75.06       70.35      5.76 o 
  13   0   2       42.16       34.34      4.78 o 
  14   0   2       12.98        6.40      4.02 o 
 -14   1   2       32.89       35.50      4.71 o 
 -13   1   2        4.31        5.67      5.96 o 
 -12   1   2      188.87      187.65      6.66 o 
 -11   1   2      150.00      141.79      5.61 o 
 -10   1   2      746.46      704.27     14.11 o 
  -9   1   2      982.11      929.35     16.91 o 
  -8   1   2        6.53        7.38      1.59 o 
  -7   1   2       39.81       33.30      2.33 o 
  -6   1   2      343.21      318.01      9.37 o 
  -5   1   2      465.57      542.10     11.30 o 
  -4   1   2        1.99        4.42      1.25 o 
  -3   1   2      267.51      291.77      5.41 o 
  -2   1   2     3789.75     3849.90     60.15 o 
  -1   1   2     2563.42     2573.14     38.59 o 
   0   1   2        6.42        7.87      0.54 o 
   1   1   2     8771.95     7881.25    173.07 o 
   2   1   2    10403.70     9800.47    510.34 o 
   3   1   2     1893.68     1947.62     61.03 o 
   4   1   2      260.73      304.62     13.15 o 
   5   1   2      396.96      441.26     14.73 o 
   6   1   2        9.03        7.13      1.59 o 
   7   1   2       54.33       48.61      2.73 o 
   8   1   2       84.59       77.03      5.59 o 
   9   1   2      656.40      633.08     12.83 o 
  10   1   2       73.28       79.75      4.90 o 
  11   1   2        0.46       -1.74      2.11 o 
  12   1   2        0.18        0.15      3.04 o 
  13   1   2       87.88      103.22      7.13 o 
  14   1   2       49.78       38.71      9.25 o 
 -14   2   2        4.43        2.43      4.38 o 
 -13   2   2      212.23      220.11      9.29 o 
 -12   2   2       38.62       36.95      3.51 o 
 -11   2   2       21.30       25.87      4.00 o 
 -10   2   2      508.43      497.46     11.05 o 
  -9   2   2        1.32       -1.12      1.12 o 
  -8   2   2       15.74       14.84      1.97 o 
  -7   2   2      548.10      580.26     10.99 o 
  -6   2   2      659.67      670.02     11.90 o 
  -5   2   2       40.64       42.21      2.00 o 
  -4   2   2       38.82       39.93      2.93 o 
  -3   2   2     1722.84     1733.92     25.27 o 
  -2   2   2     1363.97     1347.96     19.13 o 
  -1   2   2     1867.96     1882.90     31.62 o 
   0   2   2    14448.02    13703.31    211.73 o 
   1   2   2      307.82      340.39      8.57 o 
   2   2   2      139.90      132.63     12.67 o 
   3   2   2     1040.13     1092.39     39.39 o 
   4   2   2      557.28      637.05     12.73 o 
   5   2   2       81.49       98.80      5.96 o 
   6   2   2      265.58      315.96      8.69 o 
   7   2   2       12.91        8.85      1.73 o 
   8   2   2       56.15       60.12      3.48 o 
   9   2   2        3.99        1.12      1.63 o 
  10   2   2       94.58       84.81      4.34 o 
  11   2   2      103.48      109.43      5.23 o 
  12   2   2      220.00      195.28      9.18 o 
  13   2   2        2.96       -0.40      2.74 o 
  14   2   2       65.03       68.65      9.98 o 
 -14   3   2       45.44       49.17      8.52 o 
 -13   3   2        0.47        5.84      4.63 o 
 -12   3   2       46.96       39.89      3.49 o 
 -11   3   2       12.09       10.44      2.36 o 
 -10   3   2      964.43      927.71     17.28 o 
  -9   3   2      327.06      326.77      8.11 o 
  -8   3   2      475.29      495.69     10.30 o 
  -7   3   2      103.72       98.06      3.65 o 
  -6   3   2      504.91      569.76     10.56 o 
  -5   3   2      220.20      219.64      5.15 o 
  -4   3   2     1913.85     2036.54     29.84 o 
  -3   3   2        4.52        5.27      1.64 o 
  -2   3   2      228.44      240.25      7.51 o 
  -1   3   2       15.59       15.45      1.18 o 
   0   3   2     5821.93     6142.02     84.64 o 
   1   3   2     3801.99     4040.03     56.56 o 
   2   3   2       53.86       81.73      2.94 o 
   3   3   2     1261.45     1297.14     20.13 o 
   4   3   2       53.01       56.35      3.47 o 
   5   3   2     1696.50     1794.59     33.85 o 
   6   3   2      660.42      724.37     19.49 o 
   7   3   2        5.82        3.18      1.39 o 
   8   3   2       32.29       29.33      3.82 o 
   9   3   2      579.64      597.31     17.48 o 
  10   3   2        0.33        1.12      1.88 o 
  11   3   2      202.10      222.86      7.65 o 
  12   3   2       44.54       52.26      9.25 o 
  14   3   2       85.29       95.91     11.20 o 
 -14   4   2        3.19        6.09      5.11 o 
 -13   4   2        1.29        8.28      4.63 o 
 -12   4   2      128.51      126.47      7.28 o 
 -11   4   2        0.35        1.83      2.39 o 
 -10   4   2      582.55      574.05     12.25 o 
  -9   4   2      322.72      314.80      7.93 o 
  -8   4   2       90.99       84.85      3.74 o 
  -7   4   2      682.64      683.87     12.67 o 
  -6   4   2      734.20      758.79     13.38 o 
  -5   4   2       82.15       91.34      3.04 o 
  -4   4   2     1303.98     1357.11     25.13 o 
  -3   4   2     1585.83     1740.57     25.98 o 
  -2   4   2     1135.89     1318.15     20.06 o 
  -1   4   2     1307.01     1411.24     25.53 o 
   0   4   2      177.30      181.90      4.33 o 
   1   4   2      311.02      373.00      7.24 o 
   2   4   2       23.90       21.83      2.92 o 
   3   4   2      242.87      277.68      9.45 o 
   4   4   2       17.13       19.55      4.95 o 
   5   4   2       83.92       83.35      3.43 o 
   6   4   2     1574.18     1661.86     43.42 o 
   7   4   2       20.02       22.48      2.42 o 
   8   4   2      322.62      287.59      7.93 o 
   9   4   2      389.84      381.03     14.93 o 
  10   4   2      869.04      931.03     19.71 o 
  11   4   2      317.00      329.32     12.44 o 
  12   4   2       56.47       59.15      9.01 o 
  13   4   2      139.81      158.48     13.88 o 
 -14   5   2       20.53       24.34      7.55 o 
 -13   5   2       37.55       38.95      7.79 o 
 -12   5   2       46.10       59.88      8.76 o 
 -11   5   2       39.20       44.05      4.78 o 
 -10   5   2       32.83       26.24      4.04 o 
  -9   5   2       22.49       26.69      2.48 o 
  -8   5   2        0.82        0.22      1.49 o 
  -7   5   2      130.39      117.35      4.16 o 
  -6   5   2       68.03       60.50      2.83 o 
  -5   5   2       35.53       49.36      2.97 o 
  -4   5   2      108.72      110.46      3.51 o 
  -3   5   2       14.17       13.97      3.06 o 
  -2   5   2       45.97       51.87      2.33 o 
  -1   5   2       32.85       92.30     13.27 o 
   0   5   2       10.20       11.02      1.28 o 
   1   5   2      707.72      799.40     13.58 o 
   2   5   2      118.73      108.68      3.58 o 
   3   5   2        0.13       -0.49      1.20 o 
   4   5   2        4.81        5.20      2.62 o 
   5   5   2        0.10        2.98      1.39 o 
   6   5   2        3.88        5.76      2.45 o 
   7   5   2       65.81       61.06      3.53 o 
   8   5   2      173.48      171.08      5.98 o 
   9   5   2      167.34      177.54      8.66 o 
  10   5   2      368.80      368.05     13.33 o 
  11   5   2        9.02       11.44      3.87 o 
  12   5   2        2.63        5.11      4.87 o 
  13   5   2       15.33       30.19      7.55 o 
 -13   6   2       19.64       27.75      7.30 o 
 -12   6   2       28.62       38.46      7.79 o 
 -11   6   2        3.26       -0.15      2.22 o 
 -10   6   2       55.78       44.65      4.68 o 
  -9   6   2       84.49       83.87      5.65 o 
  -8   6   2       64.64       68.59      3.45 o 
  -7   6   2        5.50        6.12      1.59 o 
  -6   6   2        7.51        4.66      1.36 o 
  -5   6   2      527.45      556.80     10.82 o 
  -4   6   2      203.78      216.69      5.62 o 
  -3   6   2      167.37      187.93      5.05 o 
  -2   6   2       51.73       50.80      2.50 o 
  -1   6   2        0.42       -0.76      0.88 o 
   0   6   2        0.63       -0.12      0.90 o 
   1   6   2      212.78      229.16      7.08 o 
   2   6   2      106.71      115.78      4.61 o 
   3   6   2      269.26      282.73      6.76 o 
   4   6   2       12.59        9.92      1.53 o 
   5   6   2       68.41       63.33      3.28 o 
   6   6   2       27.33       31.96      2.68 o 
   7   6   2       68.27       59.34      5.08 o 
   8   6   2       77.92       68.78      5.75 o 
   9   6   2      565.42      568.10     17.28 o 
  10   6   2        2.35        3.48      3.01 o 
  11   6   2        0.02        0.38      2.98 o 
  12   6   2       29.59       39.19      8.76 o 
 -13   7   2        1.65        0.97      4.63 o 
 -12   7   2       36.61       44.55      8.52 o 
 -11   7   2       53.13       57.76     11.20 o 
 -10   7   2      272.44      273.52     11.15 o 
  -9   7   2        0.02        0.47      2.15 o 
  -8   7   2       32.54       34.42      4.21 o 
  -7   7   2        1.58        0.27      2.36 o 
  -6   7   2       97.07      100.12      4.04 o 
  -5   7   2      618.43      614.61     12.00 o 
  -4   7   2      320.30      318.75      7.52 o 
  -3   7   2        9.51       14.16      1.73 o 
  -2   7   2      153.29      152.63      4.77 o 
  -1   7   2       17.13       24.66      2.14 o 
   0   7   2        0.96        5.13      1.44 o 
   1   7   2        1.07        0.66      1.15 o 
   2   7   2       20.94       23.91      3.95 o 
   3   7   2      440.43      444.77      9.55 o 
   4   7   2      111.17      108.39      4.49 o 
   5   7   2       88.30       91.26      4.01 o 
   6   7   2       96.02      100.47      6.19 o 
   7   7   2       98.45      106.07      6.71 o 
   8   7   2      274.38      273.36     11.27 o 
   9   7   2       50.81       63.95      6.07 o 
  10   7   2       56.04       51.88      6.09 o 
  11   7   2       18.49       18.47      7.67 o 
  12   7   2      103.07       83.25     11.68 o 
 -12   8   2        0.76       12.66      5.84 o 
 -11   8   2        0.90        1.36      2.84 o 
 -10   8   2      199.32      233.02     10.46 o 
  -9   8   2        7.38        4.14      2.75 o 
  -8   8   2      108.57       92.69      6.36 o 
  -7   8   2       50.27       50.83      5.96 o 
  -6   8   2        2.58        0.53      1.80 o 
  -5   8   2       66.44       64.62      3.43 o 
  -4   8   2      146.82      112.99      4.36 o 
  -3   8   2        0.08        2.08      1.92 o 
  -2   8   2       69.31       78.79      3.65 o 
  -1   8   2       57.02       58.88      3.17 o 
   0   8   2      253.26      242.69      6.88 o 
   1   8   2      650.57      634.28     12.51 o 
   2   8   2      425.96      421.12     12.78 o 
   3   8   2      307.54      305.86      7.71 o 
   4   8   2      164.00      153.05      7.55 o 
   5   8   2      181.09      166.38      8.16 o 
   6   8   2       63.60       63.52      5.67 o 
   7   8   2      447.22      426.65     14.63 o 
   8   8   2      127.47      150.91      8.60 o 
   9   8   2      273.01      297.34     12.53 o 
  10   8   2      106.95      103.59      8.08 o 
  11   8   2        1.71        0.50      3.67 o 
 -11   9   2      150.32      175.27     14.61 o 
 -10   9   2       18.97       28.03      4.71 o 
  -9   9   2       58.16       56.28      5.84 o 
  -8   9   2        5.37        6.73      3.01 o 
  -7   9   2        5.88        9.82      3.18 o 
  -6   9   2      119.22      120.30      6.89 o 
  -5   9   2      113.61       93.54      6.21 o 
  -4   9   2      598.26      511.88     11.26 o 
  -3   9   2      105.85       95.99      4.24 o 
  -2   9   2       14.01       10.91      2.57 o 
  -1   9   2      116.29      117.34      4.62 o 
   0   9   2       16.17       13.07      2.11 o 
   1   9   2       59.45       60.81      3.53 o 
   2   9   2        4.97        6.54      1.77 o 
   3   9   2       27.42       32.15      4.29 o 
   4   9   2      531.00      491.99     15.22 o 
   5   9   2       17.76       11.32      3.44 o 
   6   9   2      153.23      154.84      8.43 o 
   7   9   2      155.38      146.87      8.43 o 
   8   9   2       15.53        8.44      3.57 o 
   9   9   2      259.74      246.08     11.95 o 
  10   9   2       44.35       44.24      6.27 o 
 -10  10   2        0.22        1.14      3.18 o 
  -9  10   2        1.39        0.19      2.66 o 
  -8  10   2       31.79       23.57      4.48 o 
  -7  10   2      111.29      111.87      7.31 o 
  -6  10   2        5.90        4.02      4.87 o 
  -5  10   2       46.51       48.40      4.98 o 
  -4  10   2       10.34       12.47      3.10 o 
  -3  10   2       36.06       36.42      3.11 o 
  -2  10   2       19.94       19.31      2.55 o 
  -1  10   2      408.36      388.98      9.69 o 
   0  10   2       33.37       40.15      3.26 o 
   1  10   2       25.83       26.53      5.11 o 
   2  10   2      145.69      144.11      7.80 o 
   3  10   2        0.11       -1.10      4.26 o 
   4  10   2       17.69       19.44      3.95 o 
   5  10   2       72.97       74.03      6.45 o 
   6  10   2       23.40       27.44      4.73 o 
   7  10   2       12.64       18.48      4.29 o 
   8  10   2       73.68       78.63     13.02 o 
   9  10   2      150.36      170.60     10.32 o 
  -9  11   2       17.08       28.30      5.72 o 
  -8  11   2        3.24        4.75      3.44 o 
  -7  11   2      130.48      157.80      8.85 o 
  -6  11   2        3.08        4.85      2.98 o 
  -5  11   2       35.11       24.08      4.38 o 
  -4  11   2       22.13       24.81      4.02 o 
  -3  11   2       15.32       18.57      3.50 o 
  -2  11   2       23.60       25.81      2.91 o 
  -1  11   2       61.25       58.46      5.37 o 
   0  11   2       31.20       38.67      8.03 o 
   1  11   2        0.77       -1.91      2.22 o 
   2  11   2      166.64      170.86      8.94 o 
   3  11   2      107.03      106.07      7.17 o 
   4  11   2      209.28      199.26     11.56 o 
   5  11   2       82.05       93.17      7.52 o 
   6  11   2       72.21       78.87      7.23 o 
   7  11   2       11.87       10.46      6.57 o 
   8  11   2      100.98       89.35      8.08 o 
  -7  12   2      113.66      134.94     14.73 o 
  -6  12   2       15.41       18.23      4.63 o 
  -5  12   2       35.97       35.31      5.09 o 
  -4  12   2        0.15       -1.23      3.04 o 
  -3  12   2       26.06       30.67      7.30 o 
  -2  12   2       64.61       62.08      9.49 o 
  -1  12   2       48.24       33.52      4.68 o 
   0  12   2        8.35       11.38      3.43 o 
   1  12   2       69.78       82.89      6.78 o 
   2  12   2        1.51        2.74      2.91 o 
   3  12   2        1.60        0.11      2.91 o 
   4  12   2       86.97       75.79      9.25 o 
   5  12   2       14.19       12.29      4.09 o 
   6  12   2        0.30       -3.04      3.04 o 
  -5  13   2        7.83       15.09      6.33 o 
  -4  13   2       95.54      100.05     11.93 o 
  -3  13   2        2.68        0.97      4.14 o 
  -2  13   2       16.49       22.15      7.30 o 
  -1  13   2       68.84       81.06     11.20 o 
   0  13   2        7.78       13.15      6.33 o 
   1  13   2       38.27       41.66      5.85 o 
   2  13   2       19.63       28.27      5.09 o 
   3  13   2      284.19      269.76     12.55 o 
   4  13   2        1.74       -1.67      3.15 o 
  -3 -15   3       20.95       14.28      4.56 o 
  -2 -15   3      252.79      243.70     13.75 o 
  -1 -15   3      218.54      192.90     13.39 o 
   0 -15   3       75.16       80.19     12.42 o 
   1 -15   3        0.07        0.05      7.06 o 
   2 -15   3        6.50       11.39      4.02 o 
   3 -15   3      184.74      231.32     12.78 o 
   4 -15   3       34.32       47.34      8.16 o 
  -6 -14   3       14.72       17.45      6.09 o 
  -5 -14   3       12.60        8.14      3.91 o 
  -4 -14   3        3.81        0.37      2.75 o 
  -3 -14   3       24.78       23.31      4.68 o 
  -2 -14   3      122.76      131.41      9.37 o 
  -1 -14   3       13.45        8.74      3.50 o 
   0 -14   3       41.08       40.07      5.23 o 
   1 -14   3       12.74       11.84      3.63 o 
   2 -14   3       16.51        9.81      3.43 o 
   3 -14   3      143.97      137.56      7.97 o 
   4 -14   3       13.97       22.94      4.87 o 
   5 -14   3      151.13      163.18      8.46 o 
   6 -14   3        6.52        6.54      3.35 o 
   7 -14   3       30.36       35.30      7.06 o 
  -7 -13   3       41.42       43.45      6.17 o 
  -6 -13   3       93.52      105.51      8.26 o 
  -5 -13   3      187.97      182.84     10.29 o 
  -4 -13   3       49.00       50.99      6.11 o 
  -3 -13   3      196.80      217.26     10.61 o 
  -2 -13   3       50.27       45.96      5.37 o 
  -1 -13   3       65.57       51.37      5.40 o 
   0 -13   3        6.24        3.92      5.48 o 
   1 -13   3       92.29       82.91      8.28 o 
   2 -13   3      115.95      103.80      6.72 o 
   3 -13   3        1.83        2.34      4.75 o 
   4 -13   3       54.13       51.60      5.02 o 
   5 -13   3      102.01      119.72      5.70 o 
   6 -13   3       44.78       51.69      4.16 o 
   7 -13   3       14.00       20.52      3.96 o 
   8 -13   3        4.13        0.97      4.38 o 
  -9 -12   3        0.00        2.21      3.70 o 
  -8 -12   3        6.63       11.03      4.39 o 
  -7 -12   3      119.87      120.48      8.85 o 
  -6 -12   3      105.98      116.12      8.26 o 
  -5 -12   3       22.07       21.72      4.54 o 
  -4 -12   3       32.58       30.42      4.81 o 
  -3 -12   3       20.32       20.87      5.48 o 
  -2 -12   3       43.37       50.35      5.13 o 
  -1 -12   3        3.61        5.91      2.66 o 
   0 -12   3       18.27       15.82      3.65 o 
   1 -12   3        3.31        4.14      2.41 o 
   2 -12   3       41.10       33.49      4.15 o 
   3 -12   3      362.12      356.61      9.29 o 
   4 -12   3       26.49       28.59      3.05 o 
   5 -12   3      113.53      114.05      5.29 o 
   6 -12   3      175.65      179.45      6.68 o 
   7 -12   3       78.67       81.34      5.92 o 
   8 -12   3      145.24      149.87      7.80 o 
   9 -12   3      206.68      219.09     15.09 o 
  10 -12   3        0.02        3.65      5.11 o 
 -10 -11   3        3.62        0.68      3.38 o 
  -9 -11   3        0.91        1.97      3.74 o 
  -8 -11   3       70.42       74.64      7.30 o 
  -7 -11   3       11.35       11.08      3.85 o 
  -6 -11   3       30.02       31.15      4.90 o 
  -5 -11   3       62.38       53.75      5.67 o 
  -4 -11   3        6.52        1.08      2.68 o 
  -3 -11   3       10.19       10.58      3.04 o 
  -2 -11   3      123.28      102.11      9.74 o 
  -1 -11   3        8.03        5.31      2.32 o 
   0 -11   3      599.21      592.72     16.21 o 
   1 -11   3        7.68        7.05      1.70 o 
   2 -11   3      580.64      603.94     12.60 o 
   3 -11   3        0.38        1.38      1.55 o 
   4 -11   3       87.95       84.61      4.25 o 
   5 -11   3       67.34       65.26      4.73 o 
   6 -11   3       51.08       52.73      3.74 o 
   7 -11   3        0.01        1.75      2.40 o 
   8 -11   3        9.58       14.69      3.22 o 
   9 -11   3        1.53        3.79      3.16 o 
  10 -11   3       57.66       49.02      5.30 o 
  11 -11   3       14.66       21.18      6.57 o 
 -11 -10   3      135.10      160.65     10.56 o 
 -10 -10   3       34.27       36.46      5.89 o 
  -9 -10   3       14.98       16.34      4.44 o 
  -8 -10   3        5.87        7.42      3.44 o 
  -7 -10   3      145.34      144.88      8.51 o 
  -6 -10   3       10.70        2.53      2.49 o 
  -5 -10   3      104.18       91.84      9.74 o 
  -4 -10   3      885.39      821.02     27.63 o 
  -3 -10   3       86.35       75.43      5.37 o 
  -2 -10   3        7.66       10.32      3.29 o 
  -1 -10   3       88.92       92.58      5.65 o 
   0 -10   3        0.26       -1.24      1.24 o 
   1 -10   3     1583.75     1498.58     24.50 o 
   2 -10   3     1139.77     1056.15     18.67 o 
   3 -10   3      315.08      311.27      7.97 o 
   4 -10   3      180.30      169.10      6.89 o 
   5 -10   3       25.08       23.12      2.66 o 
   6 -10   3       27.52       20.55      2.59 o 
   7 -10   3      394.56      380.74      9.61 o 
   8 -10   3       39.37       36.17      4.19 o 
   9 -10   3        1.95        3.60      2.56 o 
  10 -10   3       26.91       27.19      4.27 o 
  11 -10   3        5.70        4.47      3.15 o 
  12 -10   3        4.35        1.22      5.11 o 
 -12  -9   3       22.00       15.52      4.90 o 
 -11  -9   3       19.98       15.01      4.73 o 
 -10  -9   3        8.88        9.62      3.96 o 
  -9  -9   3        3.91        4.25      3.10 o 
  -8  -9   3        9.31       10.59      3.44 o 
  -7  -9   3        0.16       -0.97      2.24 o 
  -6  -9   3       41.93       35.22      8.64 o 
  -5  -9   3      766.94      724.02     19.18 o 
  -4  -9   3      461.83      434.74     13.40 o 
  -3  -9   3      159.97      168.09     13.15 o 
  -2  -9   3       79.96      101.64      5.65 o 
  -1  -9   3       60.49       63.09      2.65 o 
   0  -9   3      100.94       91.25      3.47 o 
   1  -9   3      242.31      206.06      5.71 o 
   2  -9   3      211.52      189.03      9.44 o 
   3  -9   3        3.59        3.38      1.56 o 
   4  -9   3       79.21       75.70      3.55 o 
   5  -9   3       82.07       66.99      3.59 o 
   6  -9   3      147.63      130.01      4.95 o 
   7  -9   3      171.57      172.93      5.84 o 
   8  -9   3      685.72      670.60     13.78 o 
   9  -9   3        0.17        2.18      2.39 o 
  10  -9   3       11.99       13.56      3.29 o 
  11  -9   3       23.41       23.60      7.79 o 
  12  -9   3       25.31       26.98      4.61 o 
 -12  -8   3       18.85       14.48      4.65 o 
 -11  -8   3       13.60       19.11      4.80 o 
 -10  -8   3       36.04       41.84      5.65 o 
  -9  -8   3        9.82       15.09      3.87 o 
  -8  -8   3      155.73      158.03      8.59 o 
  -7  -8   3      277.22      250.15     10.39 o 
  -6  -8   3       62.05       47.46      4.89 o 
  -5  -8   3       62.22       63.71      5.08 o 
  -4  -8   3      289.88      281.82      9.87 o 
  -3  -8   3      566.74      595.91     15.45 o 
  -2  -8   3       55.58       64.38      4.19 o 
  -1  -8   3     1191.62     1185.31     24.79 o 
   0  -8   3      172.60      173.45      4.75 o 
   1  -8   3     1764.32     1798.52     27.69 o 
   2  -8   3      632.84      627.26     11.74 o 
   3  -8   3       63.46       57.91      3.53 o 
   4  -8   3       39.14       50.35      3.38 o 
   5  -8   3       96.22       84.69      3.67 o 
   6  -8   3      334.80      308.25      7.68 o 
   7  -8   3     1057.67     1040.40     18.44 o 
   8  -8   3       27.75       21.51      2.46 o 
   9  -8   3      304.15      343.39     11.50 o 
  10  -8   3       19.81       28.07      4.02 o 
  11  -8   3        6.45        8.68      3.77 o 
  12  -8   3       51.82       56.24      9.62 o 
  13  -8   3       20.87       22.17      4.47 o 
 -13  -7   3       55.79       57.07      6.71 o 
 -12  -7   3       21.16       27.04      6.57 o 
 -11  -7   3      119.28      104.62      7.75 o 
 -10  -7   3        1.83       -0.38      2.98 o 
  -9  -7   3      175.78      168.92      8.85 o 
  -8  -7   3      455.83      463.42     14.87 o 
  -7  -7   3      323.22      303.66     12.42 o 
  -6  -7   3      297.57      293.92     10.58 o 
  -5  -7   3       63.97       60.19      6.21 o 
  -4  -7   3      234.45      221.01      8.14 o 
  -3  -7   3       76.15       76.98      4.63 o 
  -2  -7   3      431.04      459.02     13.51 o 
  -1  -7   3      574.70      561.92     11.38 o 
   0  -7   3        7.84       19.78      2.45 o 
   1  -7   3      581.53      608.49     11.01 o 
   2  -7   3       15.23       21.25      2.54 o 
   3  -7   3      742.00      801.10     13.86 o 
   4  -7   3       20.16       20.28      4.44 o 
   5  -7   3      232.79      220.65      5.81 o 
   6  -7   3       76.36       73.67      3.35 o 
   7  -7   3     1701.35     1581.69     25.54 o 
   8  -7   3       38.33       32.42      2.73 o 
   9  -7   3        1.63        1.19      2.43 o 
  10  -7   3      276.14      262.86      9.98 o 
  11  -7   3       46.94       48.57      4.89 o 
  12  -7   3      103.14      121.18      9.37 o 
  13  -7   3       28.78       43.18      7.18 o 
 -13  -6   3       27.19       31.21      5.51 o 
 -12  -6   3       13.05       15.60      4.29 o 
 -11  -6   3       28.63       28.51      4.82 o 
 -10  -6   3      275.05      283.91     11.71 o 
  -9  -6   3      938.60      966.32     24.18 o 
  -8  -6   3       76.23       76.69      5.75 o 
  -7  -6   3       38.35       35.78      4.14 o 
  -6  -6   3       28.32       31.81      3.25 o 
  -5  -6   3       18.06       24.61      3.26 o 
  -4  -6   3      348.72      346.56     12.90 o 
  -3  -6   3      605.05      588.61     14.06 o 
  -2  -6   3     3080.48     3309.46     58.79 o 
  -1  -6   3      558.58      689.17     11.54 o 
   0  -6   3      682.86      713.58     12.01 o 
   1  -6   3      912.20      931.26     15.11 o 
   2  -6   3     1189.72     1168.70     18.45 o 
   3  -6   3       65.88       67.10      2.66 o 
   4  -6   3      180.76      173.11      4.61 o 
   5  -6   3      109.92      124.15      3.97 o 
   6  -6   3        5.16        3.51      1.24 o 
   7  -6   3     1298.13     1281.04     21.08 o 
   8  -6   3       27.22       27.52      2.29 o 
   9  -6   3       59.72       44.76      4.21 o 
  10  -6   3       48.14       42.78      4.44 o 
  11  -6   3       40.73       29.66      3.98 o 
  12  -6   3       77.05       69.05      7.67 o 
  13  -6   3       57.81       61.65      5.79 o 
  14  -6   3        7.96        8.69      3.57 o 
 -14  -5   3       55.93       61.07      6.80 o 
 -13  -5   3        6.52        8.72      3.70 o 
 -12  -5   3       39.97       49.37      6.57 o 
 -11  -5   3        3.94        5.72      3.10 o 
 -10  -5   3       24.16       18.49      3.95 o 
  -9  -5   3     1409.34     1424.52     24.59 o 
  -8  -5   3      587.35      573.07     11.96 o 
  -7  -5   3       22.55       23.26      2.13 o 
  -6  -5   3     1037.29     1032.53     31.42 o 
  -5  -5   3       74.03       67.29      3.18 o 
  -4  -5   3      253.83      281.58      9.79 o 
  -3  -5   3      401.75      425.86     10.73 o 
  -2  -5   3      740.43      797.54     20.20 o 
  -1  -5   3        1.51        0.66      0.56 o 
   0  -5   3      785.72      827.70     15.15 o 
   1  -5   3       31.80       35.43      1.73 o 
   2  -5   3     1658.58     1751.18     25.90 o 
   3  -5   3      334.34      311.81      6.35 o 
   4  -5   3      757.81      820.22     13.60 o 
   5  -5   3      101.70       71.56      2.67 o 
   6  -5   3       51.23       47.17      2.29 o 
   7  -5   3      326.04      349.24      7.61 o 
   8  -5   3      134.28      146.58      4.53 o 
   9  -5   3       32.66       29.22      3.57 o 
  10  -5   3        9.21        7.91      3.53 o 
  11  -5   3       23.82       23.62      6.09 o 
  12  -5   3        6.78       15.43      3.57 o 
  13  -5   3       16.19       13.30      3.87 o 
  14  -5   3       19.53       19.01      4.19 o 
 -14  -4   3       20.97       14.54      4.21 o 
 -13  -4   3       62.03       70.79      6.63 o 
 -12  -4   3        0.06        0.97      2.39 o 
 -11  -4   3       99.79      100.77      6.63 o 
 -10  -4   3      312.23      298.12      8.38 o 
  -9  -4   3      246.32      247.45      7.31 o 
  -8  -4   3       33.19       31.96      2.74 o 
  -7  -4   3      448.36      438.66      9.42 o 
  -6  -4   3      201.59      203.78      5.39 o 
  -5  -4   3       12.98       15.01      2.32 o 
  -4  -4   3     1184.20     1247.71     19.47 o 
  -3  -4   3      579.11      624.84     10.56 o 
  -2  -4   3      687.78      719.16      9.76 o 
  -1  -4   3      119.59      130.30      2.72 o 
   0  -4   3     1186.03     1144.44     17.22 o 
   1  -4   3      435.26      397.03      7.02 o 
   2  -4   3      344.97      328.00      8.12 o 
   3  -4   3      796.38      836.40     13.28 o 
   4  -4   3      958.20      982.58     15.55 o 
   5  -4   3      270.32      284.03      5.92 o 
   6  -4   3      828.37      786.29     15.67 o 
   7  -4   3       53.67       49.78      2.84 o 
   8  -4   3      279.96      300.04      8.58 o 
   9  -4   3       11.83       14.86      2.75 o 
  10  -4   3      428.77      410.78     12.68 o 
  11  -4   3       78.54       76.14      5.54 o 
  12  -4   3       61.35       62.77      7.18 o 
  13  -4   3       15.91       11.08      5.84 o 
  14  -4   3       58.76       63.29      9.49 o 
 -14  -3   3      112.86      134.02      8.34 o 
 -13  -3   3       89.26       89.39     10.10 o 
 -12  -3   3       36.11       41.71      3.70 o 
 -11  -3   3        0.08       -1.24      1.53 o 
 -10  -3   3        3.29        1.73      1.67 o 
  -9  -3   3      405.30      404.47      9.65 o 
  -8  -3   3       37.15       51.76      3.81 o 
  -7  -3   3      184.48      190.81      5.75 o 
  -6  -3   3      116.81      146.97      4.47 o 
  -5  -3   3     2002.60     2083.93     31.15 o 
  -4  -3   3     2416.80     2610.88     49.73 o 
  -3  -3   3     1283.43     1335.65     20.09 o 
  -2  -3   3      151.11      161.39      5.48 o 
  -1  -3   3     3073.18     3087.96     43.39 o 
   0  -3   3      501.25      478.75      7.86 o 
   1  -3   3      813.38      804.21     12.32 o 
   2  -3   3      242.56      244.52      4.70 o 
   3  -3   3       10.03        6.72      0.85 o 
   4  -3   3      433.17      420.53     10.89 o 
   5  -3   3     1108.62     1153.65     17.97 o 
   6  -3   3       65.46       68.44      2.44 o 
   7  -3   3       90.32      100.70      3.26 o 
   8  -3   3      172.06      188.76      5.04 o 
   9  -3   3      152.24      137.08      9.98 o 
  10  -3   3        1.26        0.00      2.68 o 
  11  -3   3       71.22       57.77      4.98 o 
  12  -3   3       16.84       15.58      3.53 o 
  13  -3   3      233.12      220.18      9.87 o 
  14  -3   3       72.49       62.60      6.31 o 
 -14  -2   3        0.02        6.82      4.38 o 
 -13  -2   3      124.73      151.38      7.90 o 
 -12  -2   3      109.48      114.65      5.51 o 
 -11  -2   3        1.33       -0.08      1.69 o 
 -10  -2   3       12.39       16.58      2.39 o 
  -9  -2   3      103.28       94.78      4.34 o 
  -8  -2   3      539.81      536.29     11.09 o 
  -7  -2   3      888.79      938.20     16.33 o 
  -6  -2   3     1069.04     1206.55     19.51 o 
  -5  -2   3     1719.19     1972.19     29.48 o 
  -4  -2   3      618.07      648.32     11.06 o 
  -3  -2   3       61.63       83.93      2.48 o 
  -2  -2   3      664.67      593.10      9.52 o 
  -1  -2   3     4386.91     4357.64     60.26 o 
   0  -2   3     2945.31     2959.12     41.29 o 
   1  -2   3     2602.84     2754.67     35.35 o 
   2  -2   3      607.91      589.67      9.50 o 
   3  -2   3      658.34      720.94     14.45 o 
   4  -2   3       73.03       72.06      4.87 o 
   5  -2   3      138.92      141.37      6.01 o 
   6  -2   3       97.71      108.26      4.03 o 
   7  -2   3       53.98       50.41      2.41 o 
   8  -2   3       95.17      107.83      3.72 o 
   9  -2   3      758.70      754.35     17.77 o 
  10  -2   3      131.21      131.78      8.16 o 
  11  -2   3        1.95        2.02      3.53 o 
  12  -2   3        0.49        6.64      2.81 o 
  13  -2   3       94.70      110.15      7.30 o 
  14  -2   3        0.06       -2.46      2.46 o 
 -14  -1   3       25.13       20.90      4.12 o 
 -13  -1   3        4.48        1.56      2.24 o 
 -12  -1   3      621.32      597.93     13.53 o 
 -11  -1   3        0.03       -0.26      1.49 o 
 -10  -1   3       82.80       81.44      4.11 o 
  -9  -1   3       20.36       27.23      2.61 o 
  -8  -1   3     1741.38     1692.18     27.05 o 
  -7  -1   3       77.07       92.08      3.60 o 
  -6  -1   3      202.45      183.90      4.95 o 
  -5  -1   3      468.20      438.82      8.36 o 
  -4  -1   3     5075.04     5262.07     73.11 o 
  -3  -1   3     5357.40     5321.07     73.54 o 
  -2  -1   3     6508.16     6029.18    138.07 o 
  -1  -1   3     1120.12     1089.61     21.00 o 
   0  -1   3      637.88      710.34     11.36 o 
   1  -1   3     9691.13     9483.20    207.34 o 
   2  -1   3       96.88      130.60      3.13 o 
   3  -1   3     3046.42     2910.75     36.16 o 
   4  -1   3     2053.79     2062.79     36.88 o 
   5  -1   3      515.05      482.55      8.70 o 
   6  -1   3     1020.40     1095.89     17.59 o 
   7  -1   3      333.66      317.45      9.69 o 
   8  -1   3       24.44       21.33      1.87 o 
   9  -1   3       83.15       71.11      3.33 o 
  10  -1   3      171.20      154.72      7.31 o 
  11  -1   3       27.99       24.46      6.21 o 
  12  -1   3      292.77      267.52     10.67 o 
  13  -1   3       13.83       15.30      3.67 o 
  14  -1   3        0.65        4.07      3.89 o 
 -14   0   3        0.00       -1.95      3.41 o 
 -13   0   3      186.46      201.35      7.33 o 
 -12   0   3       95.57      104.84      5.09 o 
 -11   0   3      142.91      129.06      8.27 o 
 -10   0   3      102.87       83.40      4.24 o 
  -9   0   3      424.79      397.53     11.79 o 
  -8   0   3     1006.39      962.76     16.97 o 
  -7   0   3      401.32      369.51      8.12 o 
  -6   0   3       17.67       28.58      1.99 o 
  -5   0   3     1341.15     1328.45     20.60 o 
  -4   0   3      387.29      403.46      7.47 o 
  -3   0   3     1691.46     1624.98     23.78 o 
  -2   0   3      684.54      688.43     11.77 o 
  -1   0   3        0.57        5.09      1.37 o 
   0   0   3    31070.10    22931.50    874.19 o 
   1   0   3    13186.33    11796.40    663.72 o 
   2   0   3     4259.56     4325.01    189.03 o 
   3   0   3       92.19      116.33      3.01 o 
   4   0   3      284.93      312.62     10.40 o 
   5   0   3      879.51      866.63     17.79 o 
   6   0   3     3071.67     3184.64     46.28 o 
   7   0   3       24.54       25.94      2.11 o 
   8   0   3        2.23        0.57      1.58 o 
   9   0   3        3.35        4.72      2.10 o 
  10   0   3       11.41        8.76      2.75 o 
  11   0   3       30.74       30.01      6.57 o 
  12   0   3       14.06        9.98      4.87 o 
  13   0   3        1.93       -2.41      2.41 o 
  14   0   3       22.63       24.34      4.75 o 
 -14   1   3       60.08       63.78      9.01 o 
 -13   1   3       76.82       76.82      7.30 o 
 -12   1   3        0.22        0.04      1.75 o 
 -11   1   3        0.66       -2.13      2.22 o 
 -10   1   3        0.12        1.73      1.83 o 
  -9   1   3        4.31        5.21      2.20 o 
  -8   1   3     1739.94     1678.84     26.76 o 
  -7   1   3        0.66       -1.17      1.77 o 
  -6   1   3      299.50      264.58      6.71 o 
  -5   1   3      191.04      196.91      7.57 o 
  -4   1   3      904.83      954.49     14.93 o 
  -3   1   3        1.09        2.24      1.39 o 
  -2   1   3     1474.27     1416.90     26.42 o 
  -1   1   3      423.82      424.55     10.71 o 
   0   1   3    10841.00    10088.30    139.17 o 
   1   1   3     1526.20     1419.08     54.02 o 
   2   1   3     3668.59     3682.15     91.46 o 
   3   1   3      305.25      305.46      7.56 o 
   4   1   3     2863.13     2868.24     94.47 o 
   5   1   3     1172.04     1181.20     45.75 o 
   6   1   3       20.00       19.83      1.93 o 
   7   1   3        8.87        5.94      1.86 o 
   8   1   3       93.46       91.77      4.06 o 
   9   1   3      155.46      166.00      5.65 o 
  10   1   3       89.47       87.57      4.36 o 
  11   1   3      126.23      106.32      6.61 o 
  12   1   3        0.84        0.11      3.65 o 
  13   1   3        4.53        6.21      3.43 o 
  14   1   3       39.77       43.85      5.54 o 
 -14   2   3        3.80       -1.70      3.65 o 
 -13   2   3      166.51      174.21      8.91 o 
 -12   2   3       39.60       39.92      8.40 o 
 -11   2   3       86.09       85.01      4.44 o 
 -10   2   3      109.34       94.26      4.32 o 
  -9   2   3     1519.19     1513.40     24.93 o 
  -8   2   3      328.15      318.42     14.80 o 
  -7   2   3      452.39      489.17      9.78 o 
  -6   2   3       95.81       93.97      3.31 o 
  -5   2   3      676.21      720.58     12.21 o 
  -4   2   3       23.67       30.75      3.88 o 
  -3   2   3      733.19      719.61     10.37 o 
  -2   2   3       45.74       56.75      3.30 o 
  -1   2   3     1931.70     1997.60     24.55 o 
   0   2   3        0.03        3.44      0.97 o 
   1   2   3      587.56      611.42     10.20 o 
   2   2   3      209.05      238.08      5.68 o 
   3   2   3        0.53        1.83      1.03 o 
   4   2   3      305.79      428.23     14.28 o 
   5   2   3      119.05      136.05      4.25 o 
   6   2   3        6.53        7.90      1.53 o 
   7   2   3        8.48        7.44      1.73 o 
   8   2   3       63.53       61.56      3.51 o 
   9   2   3       13.93       15.40      2.42 o 
  10   2   3       18.70       25.26      2.92 o 
  11   2   3      788.36      732.12     23.49 o 
  12   2   3       26.13       31.47      4.64 o 
  13   2   3       25.89       23.15      7.67 o 
  14   2   3       94.69       87.64     10.95 o 
 -14   3   3       21.68       18.01      6.33 o 
 -13   3   3       25.30       29.70      6.82 o 
 -12   3   3       18.19       22.82      4.75 o 
 -11   3   3       52.39       49.52      4.96 o 
 -10   3   3        1.34       -0.48      1.72 o 
  -9   3   3      119.99      119.33      4.65 o 
  -8   3   3     1182.71     1170.03     19.81 o 
  -7   3   3     3337.83     3209.74     46.98 o 
  -6   3   3       86.70       91.35      3.24 o 
  -5   3   3      281.29      324.38      6.70 o 
  -4   3   3      333.06      332.04      6.41 o 
  -3   3   3     1017.95     1121.19     17.27 o 
  -2   3   3      327.69      331.88      8.11 o 
  -1   3   3     3535.71     3851.72     56.89 o 
   0   3   3     1069.10     1109.80     20.62 o 
   1   3   3     1758.37     1798.92     26.63 o 
   2   3   3      577.70      565.40     10.11 o 
   3   3   3      887.00      975.50     37.83 o 
   4   3   3      188.86      254.41      6.13 o 
   5   3   3     1016.93     1049.31     19.02 o 
   6   3   3      115.04      119.12      4.38 o 
   7   3   3      235.91      249.35     13.27 o 
   8   3   3       17.26       15.79      2.43 o 
   9   3   3        2.13        5.78      2.04 o 
  10   3   3        7.45       10.48      2.56 o 
  11   3   3        0.22        0.82      3.04 o 
  12   3   3      238.13      235.40     16.31 o 
  13   3   3      237.64      248.55     16.80 o 
 -14   4   3      102.39      103.22     11.93 o 
 -13   4   3       46.11       46.50      8.28 o 
 -12   4   3      117.22      115.88      8.16 o 
 -11   4   3        0.76       -1.06      3.77 o 
 -10   4   3      171.37      181.50      8.41 o 
  -9   4   3      470.27      458.55     12.83 o 
  -8   4   3      502.43      489.51     10.38 o 
  -7   4   3       80.46       78.17      3.27 o 
  -6   4   3      191.60      190.95      5.01 o 
  -5   4   3     1319.67     1282.04     20.29 o 
  -4   4   3      307.87      323.37      8.74 o 
  -3   4   3      196.91      205.13      8.24 o 
  -2   4   3        3.80        3.15      0.88 o 
  -1   4   3       79.82      120.18      3.63 o 
   0   4   3        9.72        8.62      1.21 o 
   1   4   3     1439.16     1498.86     22.98 o 
   2   4   3       91.50       94.04      3.48 o 
   3   4   3      234.39      227.96      5.68 o 
   4   4   3      156.30      196.63      7.62 o 
   5   4   3      295.90      297.51      8.83 o 
   6   4   3       18.35       21.12      2.28 o 
   7   4   3      158.85      152.17      5.42 o 
   8   4   3       16.15       16.62      2.46 o 
   9   4   3       32.47       36.02      3.35 o 
  10   4   3       65.49       75.43      4.81 o 
  11   4   3        2.36       -2.43      3.41 o 
  12   4   3        7.39       10.71      5.84 o 
  13   4   3       17.10       14.12      6.57 o 
 -13   5   3       24.99       36.51      8.03 o 
 -12   5   3       80.72       75.46      6.34 o 
 -11   5   3       26.67       35.80      7.06 o 
 -10   5   3      183.47      169.42      8.28 o 
  -9   5   3      235.01      230.89      9.43 o 
  -8   5   3      314.70      325.33     11.08 o 
  -7   5   3      309.14      321.45      7.50 o 
  -6   5   3      378.42      371.01      8.00 o 
  -5   5   3      120.90      130.35      3.98 o 
  -4   5   3       73.67       57.31      3.35 o 
  -3   5   3        0.56        0.35      0.84 o 
  -2   5   3      692.85      756.42     13.04 o 
  -1   5   3      659.88      718.53     12.57 o 
   0   5   3      124.08      142.95     12.46 o 
   1   5   3      291.66      313.21     18.14 o 
   2   5   3      995.97     1054.83     17.53 o 
   3   5   3      139.76      148.48      6.02 o 
   4   5   3       52.79       61.00      3.36 o 
   5   5   3       73.85       63.31      4.64 o 
   6   5   3      154.60      155.19      5.60 o 
   7   5   3       20.92       30.84      2.92 o 
   8   5   3      282.69      275.09      7.94 o 
   9   5   3       19.32       17.10      3.74 o 
  10   5   3       83.30       83.23      6.69 o 
  11   5   3        8.46       12.17      5.60 o 
  12   5   3        8.29        3.41      4.87 o 
  13   5   3      182.29      174.30     15.09 o 
 -13   6   3       72.03       97.62     11.68 o 
 -12   6   3        4.33        5.65      3.01 o 
 -11   6   3        0.66       -2.02      2.56 o 
 -10   6   3       31.63       31.34      9.25 o 
  -9   6   3      271.63      276.78     10.81 o 
  -8   6   3        0.80        2.41      1.97 o 
  -7   6   3        6.76        7.05      2.49 o 
  -6   6   3        0.99        2.40      1.65 o 
  -5   6   3      194.33      200.84      5.46 o 
  -4   6   3       68.61       74.58      4.72 o 
  -3   6   3       47.93       63.98      6.47 o 
  -2   6   3       34.62       39.16      2.31 o 
  -1   6   3       12.82       13.12      1.72 o 
   0   6   3     1687.65     1784.49     27.68 o 
   1   6   3       66.62       86.50      3.52 o 
   2   6   3      251.66      273.29      6.79 o 
   3   6   3      253.00      253.02      6.59 o 
   4   6   3       43.53       43.43      2.92 o 
   5   6   3       72.64       74.36      3.66 o 
   6   6   3      200.21      194.68      6.15 o 
   7   6   3        1.90        1.57      2.32 o 
   8   6   3      223.53      212.90      9.54 o 
   9   6   3        4.64       15.18      3.43 o 
  10   6   3        1.72       -3.41      3.41 o 
  11   6   3       13.07       13.77      4.21 o 
  12   6   3       16.59       19.23      6.57 o 
 -12   7   3       14.99       14.12      6.09 o 
 -11   7   3      162.84      188.96      9.77 o 
 -10   7   3        5.13        3.40      2.74 o 
  -9   7   3       11.17       10.36      3.18 o 
  -8   7   3        7.55        6.99      2.84 o 
  -7   7   3       34.48       24.91      8.28 o 
  -6   7   3       56.72       73.98      5.23 o 
  -5   7   3       19.22       21.73      2.18 o 
  -4   7   3       15.10       20.65      2.09 o 
  -3   7   3      158.01      163.10      5.45 o 
  -2   7   3      117.78      117.17      4.24 o 
  -1   7   3       45.95       52.65      3.83 o 
   0   7   3      341.98      370.10      8.46 o 
   1   7   3      130.19      141.87      4.84 o 
   2   7   3      766.55      761.53     14.28 o 
   3   7   3     1198.04     1173.78     27.15 o 
   4   7   3       12.91       16.04      2.15 o 
   5   7   3      409.10      421.82     11.55 o 
   6   7   3      353.74      331.45     13.75 o 
   7   7   3      154.75      164.16      8.34 o 
   8   7   3       86.55       87.47      6.51 o 
   9   7   3       27.93       28.49      4.81 o 
  10   7   3       50.77       59.27      6.41 o 
  11   7   3      182.02      170.70     10.16 o 
 -12   8   3       18.84       25.56      7.30 o 
 -11   8   3        4.08        9.25      3.44 o 
 -10   8   3        1.68        3.71      4.87 o 
  -9   8   3      220.34      268.68     11.42 o 
  -8   8   3       38.99       39.10      4.73 o 
  -7   8   3        5.98        0.49      2.28 o 
  -6   8   3        1.58        1.72      2.22 o 
  -5   8   3      249.41      202.89      8.68 o 
  -4   8   3       25.32       41.89      2.80 o 
  -3   8   3      185.75      179.14      5.65 o 
  -2   8   3       23.78       24.61      2.41 o 
  -1   8   3        5.94        8.75      1.82 o 
   0   8   3      101.23      112.55      4.56 o 
   1   8   3      431.00      429.75      9.79 o 
   2   8   3     1065.19     1071.33     25.71 o 
   3   8   3      139.05      150.00      5.36 o 
   4   8   3      617.19      611.81     17.19 o 
   5   8   3      177.93      176.82      8.51 o 
   6   8   3      180.10      164.96     16.19 o 
   7   8   3       35.87       39.54      7.06 o 
   8   8   3       72.83       63.74      6.19 o 
   9   8   3       12.90        5.17      3.65 o 
  10   8   3        9.33       16.88      6.21 o 
  11   8   3        0.08        2.92      3.96 o 
 -11   9   3       87.32      118.60      8.49 o 
 -10   9   3       69.81       89.49      7.47 o 
  -9   9   3        0.50        3.30      3.65 o 
  -8   9   3       15.26       11.60      3.50 o 
  -7   9   3       18.77       17.56      3.79 o 
  -6   9   3       99.38      103.13      6.71 o 
  -5   9   3      123.57      130.58      7.21 o 
  -4   9   3       12.34       14.05      3.18 o 
  -3   9   3       50.55       44.80      3.16 o 
  -2   9   3       63.49       55.13      3.47 o 
  -1   9   3       25.53       31.14      2.88 o 
   0   9   3        1.32       -0.12      1.63 o 
   1   9   3      123.23      122.01      6.21 o 
   2   9   3      126.95      138.33      6.08 o 
   3   9   3       35.56       38.17      4.63 o 
   4   9   3        7.27        3.44      2.49 o 
   5   9   3        7.88        5.33      6.57 o 
   6   9   3      105.19       96.70      6.97 o 
   7   9   3        4.47        4.28      3.18 o 
   8   9   3        6.08        5.39      3.89 o 
   9   9   3       46.43       54.69     12.78 o 
  10   9   3       49.52       34.76      5.94 o 
 -10  10   3       94.07      107.72      7.97 o 
  -9  10   3        0.00        0.47      2.56 o 
  -8  10   3        6.89       -2.37      2.68 o 
  -7  10   3      162.72      168.33      9.04 o 
  -6  10   3        6.75        4.02      2.74 o 
  -5  10   3       14.38       11.56      3.44 o 
  -4  10   3        2.48        1.22      3.29 o 
  -3  10   3       60.54       53.36      5.09 o 
  -2  10   3       36.20       36.41      3.31 o 
  -1  10   3        2.40        5.33      2.08 o 
   0  10   3        1.12       -1.76      1.76 o 
   1  10   3      196.65      210.91      9.25 o 
   2  10   3       45.90       34.81      4.61 o 
   3  10   3      135.23      146.06      8.32 o 
   4  10   3      574.68      578.93     17.88 o 
   5  10   3       91.97       92.70      7.13 o 
   6  10   3        0.09       -3.09      4.50 o 
   7  10   3       26.07       21.00      5.48 o 
   8  10   3       22.36       36.84      5.84 o 
  -8  11   3       14.27       19.84      4.82 o 
  -7  11   3       38.89       40.60      5.40 o 
  -6  11   3       76.42       73.34      9.13 o 
  -5  11   3        4.93        4.14      3.10 o 
  -4  11   3        3.61       -4.56      5.11 o 
  -3  11   3       16.54       16.51      3.65 o 
  -2  11   3       23.10       23.35      3.78 o 
  -1  11   3       13.46       18.50      5.84 o 
   0  11   3       37.28       35.81      4.74 o 
   1  11   3       23.81       23.08      4.21 o 
   2  11   3       44.44       42.58      5.30 o 
   3  11   3        0.39       -2.41      2.41 o 
   4  11   3       26.12       31.77      5.16 o 
   5  11   3       52.43       67.55      6.80 o 
   6  11   3      177.13      188.59     10.40 o 
   7  11   3      204.74      220.12     11.52 o 
  -7  12   3       22.00       16.82      4.47 o 
  -6  12   3        7.35       13.32      4.19 o 
  -5  12   3        0.50       -0.88      2.69 o 
  -4  12   3       16.75        8.87      4.63 o 
  -3  12   3        0.62       -2.43      4.14 o 
  -2  12   3       11.74       15.09      6.57 o 
  -1  12   3       21.55       20.94      7.06 o 
   1  12   3       24.28       25.66      4.67 o 
   2  12   3       12.16       16.57      5.23 o 
   3  12   3       31.09       30.00      4.99 o 
   4  12   3      105.36      111.55      8.28 o 
   5  12   3      136.90      140.09      9.20 o 
  -4  13   3       67.30       88.85     11.20 o 
  -3  13   3        1.15        0.97      4.87 o 
  -2  13   3       71.43       85.20     11.44 o 
   0  13   3       22.60       19.47      7.06 o 
   1  13   3       10.49       18.99      7.30 o 
   2  13   3       20.28       21.67      7.30 o 
  -4 -15   4      188.13      201.74     11.30 o 
  -3 -15   4       36.75       29.03      5.65 o 
  -2 -15   4      246.78      247.51     13.15 o 
  -1 -15   4       12.85       14.02      4.44 o 
   0 -15   4        7.55       11.05      3.77 o 
   1 -15   4        0.07       -2.87      2.87 o 
   2 -15   4        2.40       -2.47      2.47 o 
   3 -15   4       61.37       64.33      6.19 o 
   4 -15   4        1.51        3.55      5.11 o 
   5 -15   4        5.97        7.03      3.35 o 
  -6 -14   4        0.01       -2.91      2.91 o 
  -5 -14   4       48.42       57.54      7.00 o 
  -4 -14   4       94.64      111.85      8.18 o 
  -3 -14   4       85.15       85.35      7.30 o 
  -2 -14   4       30.89       26.36      5.72 o 
  -1 -14   4       87.51       96.77      7.37 o 
   0 -14   4        0.23       -3.60      3.89 o 
   1 -14   4        6.11        4.90      3.04 o 
   2 -14   4      104.58      106.01      6.96 o 
   3 -14   4        1.13        1.34      2.74 o 
   4 -14   4        3.86       -2.04      2.04 o 
   5 -14   4       69.02       90.97      6.53 o 
   6 -14   4       10.12       14.61      4.87 o 
   7 -14   4       19.13       17.59      3.96 o 
  -8 -13   4       30.05       25.87      5.59 o 
  -7 -13   4       17.73       14.88      6.33 o 
  -6 -13   4       52.52       59.03      6.63 o 
  -5 -13   4        0.00       -1.29      3.29 o 
  -4 -13   4      166.55      156.53      9.20 o 
  -3 -13   4        0.61        3.58      2.92 o 
  -2 -13   4      371.81      384.46     13.86 o 
  -1 -13   4        5.30        3.80      2.74 o 
   0 -13   4       36.29       39.79      4.71 o 
   1 -13   4       50.29       35.76      4.37 o 
   2 -13   4       40.07       36.66      4.39 o 
   3 -13   4       24.31       25.77      3.95 o 
   4 -13   4       26.28       34.62      4.21 o 
   5 -13   4      130.28      136.17      5.93 o 
   6 -13   4      130.18      170.36      6.93 o 
   7 -13   4        0.07       -1.08      3.29 o 
   8 -13   4      171.40      198.48      9.98 o 
   9 -13   4       19.10       28.24      7.30 o 
  -9 -12   4        7.29        2.80      5.11 o 
  -8 -12   4       13.19       19.85      4.98 o 
  -7 -12   4      348.50      302.21     13.51 o 
  -6 -12   4       17.58       27.32      4.89 o 
  -5 -12   4      275.32      275.04     12.03 o 
  -4 -12   4        0.22       -0.30      2.49 o 
  -3 -12   4       43.48       37.16      4.87 o 
  -2 -12   4      146.96      132.64      7.45 o 
  -1 -12   4       14.50       10.09      3.53 o 
   0 -12   4       11.75       12.39      4.26 o 
   1 -12   4      101.18       97.86      6.02 o 
   2 -12   4       25.80       19.74      3.50 o 
   3 -12   4      206.07      201.50      6.70 o 
   4 -12   4       82.38       78.10      4.34 o 
   5 -12   4        7.55        8.65      3.87 o 
   6 -12   4       23.16       25.35      3.09 o 
   7 -12   4       93.42       90.22      6.02 o 
   8 -12   4        2.12       -0.50      2.32 o 
   9 -12   4        0.09        2.62      3.01 o 
  10 -12   4       20.32       23.81      5.84 o 
 -10 -11   4       40.96       39.86      6.48 o 
  -9 -11   4      282.98      292.32     13.42 o 
  -8 -11   4       70.06       62.12      6.65 o 
  -7 -11   4       14.16       14.05      4.26 o 
  -6 -11   4      381.25      369.74     14.10 o 
  -5 -11   4      273.46      258.92     11.08 o 
  -4 -11   4      113.47       96.55      6.61 o 
  -3 -11   4        0.58        2.14      3.89 o 
  -2 -11   4        3.47        6.18      2.69 o 
  -1 -11   4       52.08       43.84      4.47 o 
   0 -11   4      212.46      186.14     10.10 o 
   1 -11   4       39.17       33.22      5.08 o 
   2 -11   4        3.82        4.14      2.64 o 
   3 -11   4       94.64       89.79      4.28 o 
   4 -11   4      379.62      354.49      9.02 o 
   5 -11   4       33.76       32.86      3.09 o 
   6 -11   4      196.27      180.19      6.36 o 
   7 -11   4        7.25        2.26      2.32 o 
   8 -11   4       31.22       32.57      4.21 o 
   9 -11   4        1.35        0.12      2.58 o 
  10 -11   4       32.35       33.61      4.85 o 
  11 -11   4       71.48       86.23      6.84 o 
 -11 -10   4      144.61      158.32     10.21 o 
 -10 -10   4        0.22        2.34      3.27 o 
  -9 -10   4        6.78        7.85      3.85 o 
  -8 -10   4       20.46       25.83      4.89 o 
  -7 -10   4      333.01      346.59     23.37 o 
  -6 -10   4       45.15       61.26      5.94 o 
  -5 -10   4      430.89      371.65     13.05 o 
  -4 -10   4      156.67      170.83      8.28 o 
  -3 -10   4        0.16       -2.80      2.80 o 
  -2 -10   4        6.85        5.45      2.22 o 
  -1 -10   4      124.59      129.81      6.61 o 
   0 -10   4      201.40      206.69      8.66 o 
   1 -10   4       13.46       13.18      2.10 o 
   2 -10   4      577.73      546.49     11.39 o 
   3 -10   4      180.30      170.56      5.61 o 
   4 -10   4      338.72      332.46      8.38 o 
   5 -10   4      146.34      130.48      5.14 o 
   6 -10   4      120.54      122.44      5.06 o 
   7 -10   4      392.62      389.14     20.69 o 
   8 -10   4        5.49        0.00      3.65 o 
   9 -10   4        8.50        5.17      2.74 o 
  10 -10   4        7.02       -2.22      2.68 o 
  11 -10   4       30.56       47.61     12.05 o 
  12 -10   4      144.12      190.06     11.93 o 
 -12  -9   4        7.17       13.02      4.65 o 
 -11  -9   4        0.51       -0.63      3.35 o 
 -10  -9   4        4.18        7.06      5.36 o 
  -9  -9   4        0.02        1.21      2.74 o 
  -8  -9   4       14.67       16.69      4.02 o 
  -7  -9   4       46.14       46.94      5.33 o 
  -6  -9   4        0.57        5.59      4.87 o 
  -5  -9   4      322.84      283.97     10.75 o 
  -4  -9   4        6.71        1.89      4.02 o 
  -3  -9   4      111.64       93.34      5.48 o 
  -2  -9   4      252.99      251.06      9.15 o 
  -1  -9   4      414.78      417.70     15.20 o 
   0  -9   4       32.35       35.91      2.44 o 
   1  -9   4      928.21      944.11     26.53 o 
   2  -9   4       92.31       99.31      6.94 o 
   3  -9   4      756.44      744.76     13.95 o 
   4  -9   4       19.55       20.49      2.29 o 
   5  -9   4      710.89      662.58     13.10 o 
   6  -9   4       76.25       72.16      3.76 o 
   7  -9   4       19.66       18.69      2.40 o 
   8  -9   4       39.02       38.28      4.09 o 
   9  -9   4       34.34       38.11      4.26 o 
  10  -9   4        0.50        0.46      2.32 o 
  11  -9   4       64.34       57.99      5.50 o 
  12  -9   4        6.01       12.68      3.68 o 
 -12  -8   4       31.72       39.93      6.11 o 
 -11  -8   4       95.33      106.95      8.43 o 
 -10  -8   4        1.24        2.90      3.01 o 
  -9  -8   4       32.95       29.75      7.91 o 
  -8  -8   4       26.45       23.37      4.26 o 
  -7  -8   4       21.95       24.74      4.12 o 
  -6  -8   4       39.27       38.11      4.44 o 
  -5  -8   4       97.96       98.94      5.89 o 
  -4  -8   4        8.66       14.75      2.93 o 
  -3  -8   4      629.50      638.33     16.06 o 
  -2  -8   4      187.53      169.86      6.86 o 
  -1  -8   4       39.43       52.80      2.59 o 
   0  -8   4       15.01       21.15      2.06 o 
   1  -8   4       83.56      105.02      3.69 o 
   2  -8   4      138.91      155.81      4.76 o 
   3  -8   4      266.32      282.71      6.84 o 
   4  -8   4      395.11      378.83      8.43 o 
   5  -8   4      568.35      559.21     13.93 o 
   6  -8   4      988.63      950.45     16.81 o 
   7  -8   4      195.97      181.81      5.68 o 
   8  -8   4       32.44       26.80      3.60 o 
   9  -8   4        4.64       -2.15      4.26 o 
  10  -8   4       80.14       75.81      5.72 o 
  11  -8   4       10.34       13.23      3.39 o 
  12  -8   4       44.60       51.13      5.44 o 
  13  -8   4       24.86       26.32      4.75 o 
 -13  -7   4        0.09        2.80      3.27 o 
 -12  -7   4       18.10       12.15      4.12 o 
 -11  -7   4      306.60      320.31     13.25 o 
 -10  -7   4       65.32       76.67      6.71 o 
  -9  -7   4      123.78      102.31      7.13 o 
  -8  -7   4      174.50      180.07      8.85 o 
  -7  -7   4      279.46      271.62     10.56 o 
  -6  -7   4        7.33        5.11      2.68 o 
  -5  -7   4       16.38       17.93      6.82 o 
  -4  -7   4      486.52      445.65     12.44 o 
  -3  -7   4       36.85       34.29      5.60 o 
  -2  -7   4      124.84      125.33      5.40 o 
  -1  -7   4      248.94      227.77      5.19 o 
   0  -7   4      207.96      250.25      5.76 o 
   1  -7   4      245.73      235.72      5.64 o 
   2  -7   4       73.88       69.52      4.22 o 
   3  -7   4      329.86      329.29      7.26 o 
   4  -7   4       39.19       66.79      2.94 o 
   5  -7   4      249.39      246.57      8.15 o 
   6  -7   4      414.43      399.03      8.83 o 
   7  -7   4      464.33      449.41      9.98 o 
   8  -7   4       17.06       10.14      3.65 o 
   9  -7   4       11.66        3.71      3.89 o 
  10  -7   4        3.58        0.02      2.16 o 
  11  -7   4        1.90        2.80      4.50 o 
  12  -7   4      237.49      281.77     11.33 o 
  13  -7   4        3.39        6.73      6.33 o 
 -13  -6   4       50.86       60.34     11.32 o 
 -12  -6   4      131.56      159.38      9.38 o 
 -11  -6   4      368.05      356.42     13.59 o 
 -10  -6   4       94.98       73.02      6.37 o 
  -9  -6   4      217.65      231.94     11.56 o 
  -8  -6   4      667.77      658.43     17.96 o 
  -7  -6   4      101.68       93.60      8.89 o 
  -6  -6   4      505.58      518.80     13.72 o 
  -5  -6   4        0.38        0.50      2.80 o 
  -4  -6   4      502.30      524.67     13.47 o 
  -3  -6   4      519.10      509.68     12.68 o 
  -2  -6   4      630.43      729.91     16.14 o 
  -1  -6   4       52.91       52.50      2.20 o 
   0  -6   4      619.41      647.43     13.62 o 
   1  -6   4      205.20      209.53      6.99 o 
   2  -6   4       35.00       71.13      2.76 o 
   3  -6   4      153.45      129.24      3.83 o 
   4  -6   4       52.49       51.59      2.50 o 
   5  -6   4        3.63       15.41      3.40 o 
   6  -6   4     1231.01     1257.81     20.33 o 
   7  -6   4       54.28       50.99      2.73 o 
   8  -6   4      118.88      112.69      5.92 o 
   9  -6   4      389.11      383.65     11.99 o 
  10  -6   4        1.65        2.14      2.68 o 
  11  -6   4        0.06       -2.31      2.31 o 
  12  -6   4        2.35       -2.46      4.63 o 
  13  -6   4        4.70        1.95      2.97 o 
  14  -6   4        1.04       -3.41      3.41 o 
 -14  -5   4       37.96       50.42      6.36 o 
 -13  -5   4      144.14      153.80      9.12 o 
 -12  -5   4      175.86      207.37     10.24 o 
 -11  -5   4       25.51       23.35      7.06 o 
 -10  -5   4        0.45       -1.01      3.65 o 
  -9  -5   4       60.43       63.79      3.69 o 
  -8  -5   4      371.45      346.52      8.48 o 
  -7  -5   4     1016.24      972.44     17.19 o 
  -6  -5   4      161.09      156.84      4.65 o 
  -5  -5   4      154.75      168.49      4.50 o 
  -4  -5   4      327.23      389.42      7.66 o 
  -3  -5   4        7.98       27.39      1.42 o 
  -2  -5   4       86.79       93.96      2.62 o 
  -1  -5   4      484.99      506.74      8.90 o 
   0  -5   4     1042.42     1130.13     17.41 o 
   1  -5   4      114.06      114.63      3.27 o 
   2  -5   4     1791.70     1965.26     28.85 o 
   3  -5   4      348.21      363.60     13.88 o 
   4  -5   4       14.89       21.00      1.57 o 
   5  -5   4      264.74      263.64     10.71 o 
   6  -5   4      694.10      719.73     12.58 o 
   7  -5   4      240.45      255.22      5.95 o 
   8  -5   4      133.03      116.90      5.92 o 
   9  -5   4       40.28       39.05      7.06 o 
  10  -5   4      524.22      524.04     20.81 o 
  11  -5   4      129.19      146.71     13.88 o 
  12  -5   4       52.23       51.41      8.89 o 
  13  -5   4        4.43       -2.66      2.66 o 
  14  -5   4        3.69        7.90      3.45 o 
 -14  -4   4        1.63        4.29      3.33 o 
 -13  -4   4        2.39        1.03      3.01 o 
 -12  -4   4        0.01       -2.32      2.32 o 
 -11  -4   4       23.15       27.23      4.18 o 
 -10  -4   4        3.41        2.29      1.75 o 
  -9  -4   4       36.96       36.75      3.73 o 
  -8  -4   4      215.54      187.10      5.94 o 
  -7  -4   4     1749.70     1700.71     29.53 o 
  -6  -4   4      353.24      320.64      7.32 o 
  -5  -4   4       72.00       73.09      2.85 o 
  -4  -4   4     1146.42     1234.27     19.35 o 
  -3  -4   4     1053.90     1093.20     17.05 o 
  -2  -4   4      305.99      351.24      6.59 o 
  -1  -4   4       71.68       75.27      2.39 o 
   0  -4   4       63.00       71.79      2.28 o 
   1  -4   4     1311.55     1338.32     20.05 o 
   2  -4   4      972.44     1053.06     16.20 o 
   3  -4   4     1560.33     1678.80     24.85 o 
   4  -4   4      331.24      318.77      6.22 o 
   5  -4   4        0.16        1.61      0.94 o 
   6  -4   4      549.39      557.18      8.20 o 
   7  -4   4      103.92      102.70      2.97 o 
   8  -4   4       26.93       23.08      3.04 o 
   9  -4   4       30.88       22.92      3.35 o 
  10  -4   4       93.76       86.98      5.75 o 
  11  -4   4        3.31       -1.39      1.97 o 
  12  -4   4      228.38      229.91      9.98 o 
  13  -4   4       50.26       49.18      6.33 o 
  14  -4   4       95.14       99.32     17.77 o 
 -14  -3   4        7.93        7.03      3.53 o 
 -13  -3   4        0.23        0.81      2.56 o 
 -12  -3   4        8.56        8.12      2.33 o 
 -11  -3   4       40.12       44.77      3.65 o 
 -10  -3   4        5.46        4.58      1.77 o 
  -9  -3   4       74.13       71.37      3.81 o 
  -8  -3   4       12.44        4.78      1.61 o 
  -7  -3   4      297.90      332.67      7.84 o 
  -6  -3   4        9.89       18.91      1.78 o 
  -5  -3   4      144.98      124.65      3.84 o 
  -4  -3   4      186.43      196.62      4.67 o 
  -3  -3   4      562.72      533.75      9.25 o 
  -2  -3   4       75.47       68.92      2.27 o 
  -1  -3   4      459.43      515.70      8.64 o 
   0  -3   4       56.70       59.18      1.96 o 
   1  -3   4      324.10      288.71      5.43 o 
   2  -3   4      178.47      174.25      3.75 o 
   3  -3   4      597.57      669.55     12.97 o 
   4  -3   4       14.07       25.33      2.15 o 
   5  -3   4      453.13      471.77     11.42 o 
   6  -3   4       38.15       29.12      3.53 o 
   7  -3   4       12.99       19.23      3.65 o 
   8  -3   4        4.34        5.21      1.98 o 
   9  -3   4      229.83      203.10      8.16 o 
  10  -3   4      102.61       99.07      6.02 o 
  11  -3   4        3.96       -1.46      2.24 o 
  12  -3   4       27.18       22.56      4.02 o 
  13  -3   4       81.07       63.81      5.89 o 
  14  -3   4      214.12      209.00     13.02 o 
 -14  -2   4      306.85      341.49     16.92 o 
 -13  -2   4       77.88       84.98      6.19 o 
 -12  -2   4       23.66       18.14      4.22 o 
 -11  -2   4        0.45        3.45      1.91 o 
 -10  -2   4       31.33       27.51      2.80 o 
  -9  -2   4       19.69       18.55      2.97 o 
  -8  -2   4       22.14       23.98      2.31 o 
  -7  -2   4       67.73       70.22      3.25 o 
  -6  -2   4      563.11      648.23     11.90 o 
  -5  -2   4       96.24      115.77      3.82 o 
  -4  -2   4     4758.53     4906.16     82.40 o 
  -3  -2   4     2165.30     2231.34     32.19 o 
  -2  -2   4      171.77      200.85      4.22 o 
  -1  -2   4     1357.46     1307.71     42.00 o 
   0  -2   4      178.57      210.27      4.20 o 
   1  -2   4        2.81        2.22      0.54 o 
   2  -2   4     5619.87     5844.28    113.17 o 
   3  -2   4     1756.80     1775.96     66.46 o 
   4  -2   4      148.00      145.08      7.42 o 
   5  -2   4       27.28       35.15      2.84 o 
   6  -2   4      137.16      156.07      6.69 o 
   7  -2   4      239.44      262.66      9.98 o 
   8  -2   4      101.92      112.18      7.22 o 
   9  -2   4       35.27       35.65      3.87 o 
  10  -2   4      237.11      217.09      8.77 o 
  11  -2   4       89.39       74.46      5.59 o 
  12  -2   4        0.23       -0.71      4.50 o 
  13  -2   4       22.29       25.79      8.52 o 
  14  -2   4       34.32       30.36      4.85 o 
 -14  -1   4      325.04      399.18     14.28 o 
 -13  -1   4       46.70       50.56      5.25 o 
 -12  -1   4        3.53        2.70      2.00 o 
 -11  -1   4      203.61      170.62      6.35 o 
 -10  -1   4      341.69      309.42      8.41 o 
  -9  -1   4     1169.42     1146.14     20.20 o 
  -8  -1   4     1087.21     1040.05     18.18 o 
  -7  -1   4       16.22       25.17      2.85 o 
  -6  -1   4        1.40        4.58      2.69 o 
  -5  -1   4      514.46      489.81      9.16 o 
  -4  -1   4      999.56     1134.58     23.51 o 
  -3  -1   4     1446.29     1558.75     23.03 o 
  -2  -1   4       55.32       43.05      2.06 o 
  -1  -1   4      140.62      184.15      8.40 o 
   0  -1   4      876.84      960.91     23.83 o 
   1  -1   4       53.00       66.80      2.02 o 
   2  -1   4     6746.58     7108.98    121.07 o 
   3  -1   4      109.94      109.98      2.29 o 
   4  -1   4       83.06       58.38      1.67 o 
   5  -1   4      193.43      237.35      5.20 o 
   6  -1   4       68.29       65.62      2.56 o 
   7  -1   4     1153.13     1184.27     24.51 o 
   8  -1   4      146.48      141.26      6.79 o 
   9  -1   4      268.17      270.90     10.22 o 
  10  -1   4        0.73       -1.80      1.80 o 
  11  -1   4       69.80       68.23      5.59 o 
  12  -1   4       71.16       56.46      5.42 o 
  13  -1   4        0.06       -0.49      2.93 o 
  14  -1   4        0.09        6.17      3.39 o 
 -14   0   4       56.05       59.14      5.85 o 
 -13   0   4        6.57        4.44      3.01 o 
 -12   0   4       37.60       35.55      3.37 o 
 -11   0   4       46.87       42.49      3.49 o 
 -10   0   4      258.63      247.02      7.29 o 
  -9   0   4      351.25      320.15     10.50 o 
  -8   0   4      631.77      613.82     12.12 o 
  -7   0   4        3.67        1.71      1.11 o 
  -6   0   4      294.04      299.91      6.73 o 
  -5   0   4      447.73      438.80      8.41 o 
  -4   0   4      515.04      574.19      9.88 o 
  -3   0   4     2079.41     2212.19     38.72 o 
  -2   0   4      332.85      351.48      5.08 o 
  -1   0   4      556.38      555.84     10.57 o 
   0   0   4       90.82       77.42      2.21 o 
   1   0   4      975.10      939.37     27.26 o 
   2   0   4      128.38      144.50      6.45 o 
   3   0   4      785.34      743.36     21.71 o 
   4   0   4     1232.08     1304.62     20.22 o 
   5   0   4      600.95      678.62     11.94 o 
   6   0   4      840.44      834.57     19.87 o 
   7   0   4       61.67       67.66      3.18 o 
   8   0   4      297.20      311.89      7.52 o 
   9   0   4       53.85       48.73      3.09 o 
  10   0   4      971.57      939.87     22.64 o 
  11   0   4        1.01        0.96      2.56 o 
  12   0   4        5.40        8.39      3.18 o 
  13   0   4        5.45        4.31      3.08 o 
  14   0   4        1.77       -0.30      3.04 o 
 -14   1   4       26.47       46.50      8.03 o 
 -13   1   4       17.57       23.62      4.13 o 
 -12   1   4       13.04       12.88      3.33 o 
 -11   1   4       23.47       26.99      2.94 o 
 -10   1   4       20.50       17.52      2.29 o 
  -9   1   4        8.53        6.04      2.80 o 
  -8   1   4       34.55       36.73      2.68 o 
  -7   1   4      153.49      139.51      4.44 o 
  -6   1   4        0.62        0.75      0.82 o 
  -5   1   4        4.52        4.15      0.80 o 
  -4   1   4      201.21      211.28      4.53 o 
  -3   1   4      275.52      312.85      8.34 o 
  -2   1   4       83.87       78.73      6.09 o 
  -1   1   4      470.39      461.49      6.47 o 
   0   1   4     1109.79     1029.60     38.76 o 
   1   1   4       97.66       84.50      2.61 o 
   2   1   4     3686.01     3561.92     50.25 o 
   3   1   4        5.63        8.92      1.15 o 
   4   1   4      253.30      312.04      8.48 o 
   5   1   4       61.40       76.73      3.11 o 
   6   1   4        4.11        7.21      2.31 o 
   7   1   4      473.87      490.20     10.36 o 
   8   1   4       21.94       19.84      2.42 o 
   9   1   4       59.82       50.27      3.32 o 
  10   1   4      124.73      101.74      6.36 o 
  11   1   4       12.35        9.99      5.60 o 
  12   1   4       33.94       25.56      6.45 o 
  13   1   4        0.85       -2.84      2.84 o 
  14   1   4        0.00       -0.73      2.93 o 
 -14   2   4        4.51        5.36      4.63 o 
 -13   2   4        2.97        3.65      4.14 o 
 -12   2   4       39.79       37.29      4.61 o 
 -11   2   4       17.26       21.17      3.70 o 
 -10   2   4      107.78      105.15      4.62 o 
  -9   2   4      289.37      289.24      7.48 o 
  -8   2   4      144.93      152.47      4.93 o 
  -7   2   4      478.07      480.35      9.60 o 
  -6   2   4      377.78      350.38      7.32 o 
  -5   2   4        3.36        4.03      2.73 o 
  -4   2   4        5.76       10.17      2.23 o 
  -3   2   4       61.79       60.59      3.26 o 
  -2   2   4      785.29      745.32     15.83 o 
  -1   2   4      329.85      339.20      6.33 o 
   0   2   4       31.85       31.88      2.41 o 
   1   2   4     8208.84     7815.98    379.48 o 
   2   2   4     3773.05     3799.16    134.07 o 
   3   2   4       38.84       30.71      1.96 o 
   4   2   4     1203.71     1251.81     44.49 o 
   5   2   4       92.11       99.47      4.15 o 
   6   2   4     1454.42     1514.48     24.54 o 
   7   2   4      175.81      174.87      5.99 o 
   8   2   4        0.50        3.31      1.67 o 
   9   2   4       14.07       15.46      2.54 o 
  10   2   4       18.84       10.45      3.10 o 
  11   2   4        9.65       14.26      4.50 o 
  12   2   4        0.47       -2.58      2.58 o 
  13   2   4       29.41       36.37      5.23 o 
 -14   3   4      101.00      135.59     12.90 o 
 -13   3   4        0.61        0.58      2.66 o 
 -12   3   4       24.54       28.02      4.48 o 
 -11   3   4        1.84        2.36      2.56 o 
 -10   3   4       83.03       87.90      6.57 o 
  -9   3   4       87.59       85.49      5.68 o 
  -8   3   4      886.61      893.99     15.94 o 
  -7   3   4     1317.37     1298.36     21.05 o 
  -6   3   4     2285.58     2244.97     33.58 o 
  -5   3   4      196.85      165.88      4.01 o 
  -4   3   4        0.45        0.91      0.73 o 
  -3   3   4      428.02      444.54      8.00 o 
  -2   3   4     1728.83     1763.90     26.25 o 
  -1   3   4      713.56      736.94     12.23 o 
   0   3   4      785.82      768.23     12.86 o 
   1   3   4     2814.52     2783.73     49.08 o 
   2   3   4     2227.00     2307.35     60.57 o 
   3   3   4     1394.86     1526.36     55.43 o 
   4   3   4       85.11      107.19      3.93 o 
   5   3   4      536.93      505.27     13.17 o 
   6   3   4       64.74       64.86      3.41 o 
   7   3   4       53.23       47.69      3.56 o 
   8   3   4       19.33       26.92      2.88 o 
   9   3   4       19.50       18.82      2.76 o 
  10   3   4       86.54       94.61      5.08 o 
  11   3   4      147.69      158.64      8.89 o 
  12   3   4      235.14      216.66     15.58 o 
  13   3   4        2.13        8.03      4.87 o 
 -13   4   4        0.23       -0.27      2.66 o 
 -12   4   4        0.03       -0.21      2.56 o 
 -11   4   4      218.02      241.95     10.29 o 
 -10   4   4       48.40       45.12      4.71 o 
  -9   4   4       36.66       31.37      3.95 o 
  -8   4   4      408.66      400.59     16.31 o 
  -7   4   4      338.74      321.88      7.26 o 
  -6   4   4      571.31      580.54     13.13 o 
  -5   4   4       34.11       36.12      2.83 o 
  -4   4   4       31.34       25.14      1.60 o 
  -3   4   4      347.58      367.83      7.23 o 
  -2   4   4      969.01     1007.83     16.34 o 
  -1   4   4       39.20       38.63      3.14 o 
   0   4   4      393.28      393.74      7.95 o 
   1   4   4        4.67        5.70      1.12 o 
   2   4   4     2178.77     2106.29     34.06 o 
   3   4   4       47.26       36.82      2.52 o 
   4   4   4       17.70       16.25      2.06 o 
   5   4   4       93.85       87.79      8.17 o 
   6   4   4      998.23      972.21     17.68 o 
   7   4   4       77.76       81.69      4.25 o 
   8   4   4        9.49        8.67      2.10 o 
   9   4   4       74.70       57.97      4.08 o 
  10   4   4      526.60      560.37     25.53 o 
  11   4   4        1.33       11.68      4.87 o 
  12   4   4      506.31      524.84     25.80 o 
  13   4   4       29.40       32.86      8.76 o 
 -13   5   4       24.29       26.05      7.30 o 
 -12   5   4        0.89       -2.24      2.24 o 
 -11   5   4        0.04        0.57      2.68 o 
 -10   5   4       51.46       55.73      5.33 o 
  -9   5   4       51.08       47.34      4.90 o 
  -8   5   4       43.40       40.75      6.57 o 
  -7   5   4      171.87      158.23     11.20 o 
  -6   5   4       16.90       15.09      2.93 o 
  -5   5   4        0.95        0.89      0.99 o 
  -4   5   4        7.71       11.55      1.75 o 
  -3   5   4      240.37      245.42      7.12 o 
  -2   5   4        7.74        9.47      1.72 o 
  -1   5   4       73.31       88.61      3.32 o 
   0   5   4     2735.11     2882.45     42.24 o 
   1   5   4       94.75      100.45      3.78 o 
   2   5   4      324.29      329.37     17.33 o 
   3   5   4      812.45      777.35     21.91 o 
   4   5   4      593.94      625.86     12.45 o 
   5   5   4      354.28      349.58      8.60 o 
   6   5   4       40.44       46.91      3.29 o 
   7   5   4      925.83      943.31     51.49 o 
   8   5   4       18.88       19.63      2.86 o 
   9   5   4       53.38       51.36      6.69 o 
  10   5   4      263.41      289.17     11.92 o 
  11   5   4      405.73      487.35     24.59 o 
  12   5   4        3.67       10.95      6.33 o 
 -12   6   4       41.61       40.79      5.48 o 
 -11   6   4      158.20      165.91      9.01 o 
 -10   6   4        3.81        1.58      2.58 o 
  -9   6   4       34.84       37.58      4.64 o 
  -8   6   4       16.15       19.22      3.60 o 
  -7   6   4      175.15      187.38      8.43 o 
  -6   6   4        7.07        5.27      2.28 o 
  -5   6   4      184.15      182.64     11.08 o 
  -4   6   4        1.36        5.12      1.31 o 
  -3   6   4        1.99        2.32      1.46 o 
  -2   6   4        0.01        2.26      1.30 o 
  -1   6   4      192.22      219.98      5.92 o 
   0   6   4     4373.42     4430.50     63.63 o 
   1   6   4        0.86        1.46      1.84 o 
   2   6   4     2086.12     2081.03     35.04 o 
   3   6   4       22.19       19.45      2.15 o 
   4   6   4     1209.28     1170.77     20.41 o 
   5   6   4        3.86        8.03      2.35 o 
   6   6   4      150.52      137.90      7.60 o 
   7   6   4        1.22        1.67      3.89 o 
   8   6   4       61.00       66.24      5.65 o 
   9   6   4       25.75       28.31      4.68 o 
  10   6   4      253.72      280.06     12.06 o 
  11   6   4        0.43        3.16      5.11 o 
  12   6   4       30.80       46.98      9.49 o 
 -12   7   4       50.30       53.96      6.19 o 
 -11   7   4      256.49      267.86     11.94 o 
 -10   7   4       60.39       62.13      6.00 o 
  -9   7   4        4.74       10.65      3.53 o 
  -8   7   4        0.00       -1.15      2.32 o 
  -7   7   4       29.09       36.53      4.48 o 
  -6   7   4       63.94       64.62      5.25 o 
  -5   7   4        0.17        2.15      2.22 o 
  -4   7   4       92.57       86.46      5.48 o 
  -3   7   4      323.81      287.43      7.23 o 
  -2   7   4       36.28       51.63      5.34 o 
  -1   7   4     1666.26     1667.57     26.84 o 
   0   7   4      886.72      875.14     16.00 o 
   1   7   4      523.10      520.56     11.00 o 
   2   7   4      111.56      110.30      4.52 o 
   3   7   4      623.97      609.80     12.56 o 
   4   7   4      378.70      373.23      9.20 o 
   5   7   4      475.19      460.43     10.68 o 
   6   7   4      134.11      121.58      7.14 o 
   7   7   4        3.90       -1.95      2.41 o 
   8   7   4        3.48        5.38      5.96 o 
   9   7   4       22.83       19.58      4.37 o 
  10   7   4       14.09        9.49      3.79 o 
  11   7   4       23.47       38.71      8.76 o 
 -11   8   4       94.93      128.61      8.52 o 
 -10   8   4       27.45       26.22      6.94 o 
  -9   8   4        2.41        6.95      3.18 o 
  -8   8   4       26.52       37.37      4.82 o 
  -7   8   4       17.29       13.35      3.43 o 
  -6   8   4      106.51      112.47      6.89 o 
  -5   8   4        6.81        9.77      3.53 o 
  -4   8   4       62.22       71.71      5.20 o 
  -3   8   4      755.15      705.68     18.38 o 
  -2   8   4       23.76       27.51      3.84 o 
  -1   8   4       41.14       46.04      3.17 o 
   0   8   4       34.44       34.30      2.94 o 
   1   8   4      843.73      810.42     15.60 o 
   2   8   4      326.24      327.65      8.60 o 
   3   8   4      445.86      436.87     12.03 o 
   4   8   4       51.60       45.74      4.81 o 
   5   8   4       39.86       32.07      4.47 o 
   6   8   4       47.87       48.94      8.03 o 
   7   8   4        2.22        7.42      3.10 o 
   8   8   4       47.38       60.70      7.67 o 
   9   8   4      111.48      107.27     10.95 o 
  10   8   4       65.17       70.29      7.10 o 
 -10   9   4        9.42       19.35      4.65 o 
  -9   9   4      112.51      138.79     12.54 o 
  -8   9   4       24.07       19.73      4.30 o 
  -7   9   4       32.61       29.47      4.73 o 
  -6   9   4        6.29        4.35      6.09 o 
  -5   9   4      234.67      230.38     10.07 o 
  -4   9   4        1.20       -0.78      2.32 o 
  -3   9   4       26.12       26.24      3.86 o 
  -2   9   4      278.98      289.56     10.61 o 
  -1   9   4      214.80      216.31      6.90 o 
   0   9   4       42.41       49.34      3.59 o 
   1   9   4       10.40       12.42      2.26 o 
   2   9   4       70.79       75.30      4.17 o 
   3   9   4       22.29       23.53      4.02 o 
   4   9   4        0.07       -2.15      2.15 o 
   5   9   4      339.02      341.71     13.07 o 
   6   9   4      145.67      116.71      7.66 o 
   7   9   4      123.61      134.58      8.35 o 
   8   9   4       33.97       43.79     10.10 o 
   9   9   4       55.16       49.33      6.34 o 
  -9  10   4        1.37        3.46      5.84 o 
  -8  10   4       23.40       28.74      6.82 o 
  -7  10   4       68.74       74.25      6.71 o 
  -6  10   4       38.02       52.44      7.30 o 
  -5  10   4       40.06       40.67      5.08 o 
  -4  10   4       32.90       27.18      4.50 o 
  -3  10   4      165.82      173.18      8.76 o 
  -2  10   4        1.95        3.64      2.56 o 
  -1  10   4       11.69       14.38      3.33 o 
   0  10   4        0.73        2.81      3.82 o 
   1  10   4      114.53      111.95     10.95 o 
   2  10   4       17.64       20.43      4.09 o 
   3  10   4       74.45       80.00     14.97 o 
   4  10   4        0.78        4.88      3.01 o 
   5  10   4      176.81      182.19     10.35 o 
   6  10   4        3.04        3.49      9.62 o 
   7  10   4      186.52      220.06     11.27 o 
   8  10   4      276.03      274.39     18.74 o 
  -7  11   4        8.68       13.23      4.21 o 
  -6  11   4       13.58       19.89      4.44 o 
  -5  11   4       11.17        9.54      3.63 o 
  -4  11   4       22.37       26.38      4.61 o 
  -3  11   4        0.27        0.54      2.92 o 
  -2  11   4      227.22      269.39     11.09 o 
  -1  11   4        7.66       19.72      5.60 o 
   0  11   4        0.14       -1.95      3.65 o 
   1  11   4       18.55       22.15      6.82 o 
   2  11   4       30.83       29.89      5.96 o 
   3  11   4       10.38       14.43      4.15 o 
   4  11   4       29.50       32.59      5.26 o 
   5  11   4       11.26       19.36      4.73 o 
   6  11   4       93.06       88.68     12.05 o 
  -5  12   4       47.41       67.77      6.72 o 
  -4  12   4       71.58       83.80      7.13 o 
  -3  12   4        6.59        0.24      4.63 o 
  -2  12   4       18.67       14.12      6.09 o 
  -1  12   4        3.33       -1.70      4.87 o 
   0  12   4        5.24        2.43      5.84 o 
   1  12   4        3.23        9.01      6.33 o 
   2  12   4        1.04        5.36      5.60 o 
   3  12   4        2.96       -2.66      2.66 o 
   4  12   4       42.57       50.89      6.48 o 
  -4 -15   5       13.77       27.11      5.59 o 
  -3 -15   5      254.22      260.89     12.53 o 
  -2 -15   5      563.27      577.50     18.97 o 
  -1 -15   5      217.95      247.12     11.61 o 
   0 -15   5        3.93        5.72      7.30 o 
   1 -15   5       18.09       14.50      4.12 o 
   2 -15   5        0.13       -1.95      3.53 o 
   3 -15   5        8.34       10.26      3.89 o 
   4 -15   5      121.02      139.24      8.24 o 
   5 -15   5       21.52       28.73      6.57 o 
  -6 -14   5       47.09       44.00      6.41 o 
  -5 -14   5        6.84        2.32      5.11 o 
  -4 -14   5       31.93       30.50      5.23 o 
  -3 -14   5        4.48        5.92      9.49 o 
  -2 -14   5       24.68       30.41      4.64 o 
  -1 -14   5       43.68       40.48      7.06 o 
   0 -14   5      178.46      179.42      9.20 o 
   1 -14   5       50.36       43.75      5.16 o 
   2 -14   5       62.43       59.44      5.48 o 
   3 -14   5       58.18       42.40      4.78 o 
   4 -14   5      261.03      277.39     10.98 o 
   5 -14   5       23.66       31.61      4.64 o 
   6 -14   5      112.97      119.53     10.22 o 
   7 -14   5       20.98       15.90      3.96 o 
  -8 -13   5       16.88       13.57      6.94 o 
  -7 -13   5        0.15        4.25      3.80 o 
  -6 -13   5       10.61       10.85      5.72 o 
  -5 -13   5       29.54       46.15      5.94 o 
  -4 -13   5        1.85        0.75      3.53 o 
  -3 -13   5       43.68       50.48      5.72 o 
  -2 -13   5      575.05      608.98     18.33 o 
  -1 -13   5      376.99      346.31     12.71 o 
   0 -13   5        3.97        3.18      4.14 o 
   1 -13   5       29.80       40.74      7.18 o 
   2 -13   5       56.34       56.64      5.72 o 
   3 -13   5       59.81       53.27      5.16 o 
   4 -13   5        3.62        1.43      5.36 o 
   5 -13   5       22.64       23.90      3.18 o 
   6 -13   5      373.52      415.56     13.34 o 
   7 -13   5       96.97      106.14      9.49 o 
   8 -13   5        5.20        1.10      5.48 o 
   9 -13   5       21.78       26.85      4.73 o 
  -9 -12   5       46.42       48.40      6.76 o 
  -8 -12   5      140.13      119.16     13.02 o 
  -7 -12   5      313.35      308.98     13.64 o 
  -6 -12   5        5.77        8.03      3.26 o 
  -5 -12   5       34.41       26.93      4.73 o 
  -4 -12   5        4.08        4.72      4.02 o 
  -3 -12   5      381.21      337.59     12.51 o 
  -2 -12   5      190.13      177.02      8.68 o 
  -1 -12   5      459.08      438.57     14.06 o 
   0 -12   5        1.24        2.62      2.92 o 
   1 -12   5        0.12        3.48      2.49 o 
   2 -12   5       26.01       30.67      4.02 o 
   3 -12   5       87.93       79.54      4.23 o 
   4 -12   5      234.26      217.07      7.02 o 
   5 -12   5        0.04        0.52      1.75 o 
   6 -12   5       77.10       74.15      5.84 o 
   7 -12   5       43.96       41.35      4.63 o 
   8 -12   5      119.49      137.90      7.74 o 
   9 -12   5        8.54        8.86      3.50 o 
  10 -12   5        0.12       -2.74      2.74 o 
 -10 -11   5       26.88       18.43      5.08 o 
  -9 -11   5       64.95       50.84      6.37 o 
  -8 -11   5      342.95      318.65     19.96 o 
  -7 -11   5      115.58      110.46      7.91 o 
  -6 -11   5       34.00       32.99      5.06 o 
  -5 -11   5      181.33      182.77      9.62 o 
  -4 -11   5      137.19      114.30      7.03 o 
  -3 -11   5      634.35      546.85     16.14 o 
  -2 -11   5       28.12       30.83      4.02 o 
  -1 -11   5     1098.18     1092.39     25.26 o 
   0 -11   5       45.17       47.29      4.47 o 
   1 -11   5      803.11      816.39     19.60 o 
   2 -11   5      859.72      816.37     15.56 o 
   3 -11   5      584.32      558.36     11.97 o 
   4 -11   5       59.02       54.38      3.64 o 
   5 -11   5       33.82       32.68      3.02 o 
   6 -11   5       79.17       78.46      4.31 o 
   7 -11   5        0.00        2.50      2.43 o 
   8 -11   5       56.36       65.66      5.50 o 
   9 -11   5        6.30        1.48      3.04 o 
  10 -11   5      142.21      147.52      8.21 o 
  11 -11   5        0.36        3.31      3.08 o 
 -11 -10   5       79.64       91.65      8.52 o 
 -10 -10   5       16.64       19.72      4.81 o 
  -9 -10   5      131.69      117.37      8.28 o 
  -8 -10   5       31.94       34.00      5.20 o 
  -7 -10   5      546.14      534.10     17.34 o 
  -6 -10   5       44.11       36.71      4.89 o 
  -5 -10   5       19.19       17.17      3.63 o 
  -4 -10   5      181.94      202.85      8.91 o 
  -3 -10   5      174.28      159.52      7.79 o 
  -2 -10   5        7.69        2.79      2.15 o 
  -1 -10   5        8.18        6.41      2.56 o 
   0 -10   5      162.83      156.63      7.54 o 
   1 -10   5     2183.07     2120.95     60.11 o 
   2 -10   5       83.58       74.08      3.84 o 
   3 -10   5       60.32       71.88      3.98 o 
   4 -10   5      191.05      191.06      6.04 o 
   5 -10   5      942.52      891.18     16.67 o 
   6 -10   5      318.49      302.49      8.14 o 
   7 -10   5       55.55       60.67      9.37 o 
   8 -10   5      140.06      127.69      6.96 o 
   9 -10   5       10.81       13.65      3.35 o 
  10 -10   5       53.53       54.63      5.26 o 
  11 -10   5       50.18       53.25      9.01 o 
  12 -10   5       24.18       28.02      4.81 o 
 -12  -9   5       11.92       12.42      4.73 o 
 -11  -9   5       53.83       56.60      8.89 o 
 -10  -9   5       42.82       43.43      5.89 o 
  -9  -9   5      142.62      135.26      8.59 o 
  -8  -9   5       77.72       83.30      6.76 o 
  -7  -9   5       33.54       33.15      4.71 o 
  -6  -9   5       92.70      100.52      6.61 o 
  -5  -9   5      521.98      499.26     15.00 o 
  -4  -9   5      159.45      169.78      7.72 o 
  -3  -9   5       35.61       31.13      7.30 o 
  -2  -9   5     1068.76     1062.95     23.63 o 
  -1  -9   5        9.27        9.97      1.55 o 
   0  -9   5      140.93      133.17      4.39 o 
   1  -9   5       49.40       53.34      4.30 o 
   2  -9   5     4917.39     4702.13     67.43 o 
   3  -9   5      645.32      633.40     12.37 o 
   4  -9   5     3219.73     3158.19     46.97 o 
   5  -9   5     1169.26     1118.60     19.43 o 
   6  -9   5       49.62       55.85      3.44 o 
   7  -9   5       51.99       50.70      4.44 o 
   8  -9   5        0.02       -0.61      1.97 o 
   9  -9   5       23.27       23.41      3.85 o 
  10  -9   5       10.46        8.45      6.21 o 
  11  -9   5       24.25       25.11      4.12 o 
  12  -9   5        4.56        9.15      5.84 o 
 -12  -8   5       78.91       85.73      7.83 o 
 -11  -8   5        1.91        6.91      3.53 o 
 -10  -8   5      118.93      127.22      8.34 o 
  -9  -8   5       86.50       72.98      6.44 o 
  -8  -8   5      228.78      213.43     13.88 o 
  -7  -8   5     1076.26     1025.13     25.16 o 
  -6  -8   5       19.13       12.57      3.26 o 
  -5  -8   5       36.66       37.95      4.15 o 
  -4  -8   5      158.81      157.54      7.10 o 
  -3  -8   5      592.07      615.72     16.55 o 
  -2  -8   5        5.55       -1.88      2.92 o 
  -1  -8   5      196.62      188.39      4.86 o 
   0  -8   5      348.77      357.20      7.73 o 
   1  -8   5      194.05      177.20      5.03 o 
   2  -8   5      251.86      286.06      6.79 o 
   3  -8   5       23.34       17.04      1.85 o 
   4  -8   5     1670.20     1603.21     25.48 o 
   5  -8   5      577.24      535.78     10.83 o 
   6  -8   5        7.31       10.00      2.35 o 
   7  -8   5      166.90      144.49      6.76 o 
   8  -8   5        0.07        2.05      1.97 o 
   9  -8   5        2.20       -0.87      1.97 o 
  10  -8   5       58.31       55.91      5.30 o 
  11  -8   5        0.01        2.25      2.46 o 
  12  -8   5       43.46       42.42      5.26 o 
  13  -8   5       27.11       28.85      5.15 o 
 -13  -7   5      109.67      105.55      8.60 o 
 -12  -7   5      269.76      263.35     12.39 o 
 -11  -7   5      276.51      288.89     12.56 o 
 -10  -7   5        0.82        2.33      4.02 o 
  -9  -7   5       12.81       12.96      3.35 o 
  -8  -7   5      298.84      281.30     11.05 o 
  -7  -7   5      120.96       99.24      6.44 o 
  -6  -7   5      103.54       83.15      5.54 o 
  -5  -7   5      135.96      133.43      6.69 o 
  -4  -7   5       40.78       35.53      3.57 o 
  -3  -7   5      446.72      453.58     12.26 o 
  -2  -7   5      188.95      197.78      4.68 o 
  -1  -7   5      333.01      351.44      8.36 o 
   0  -7   5       12.77       10.94      2.24 o 
   1  -7   5       39.79       36.09      2.22 o 
   2  -7   5      635.38      618.61     11.34 o 
   3  -7   5      640.95      639.09     11.71 o 
   4  -7   5      151.12      146.27      4.47 o 
   5  -7   5       50.33       55.80      2.83 o 
   6  -7   5       46.89       55.94      4.12 o 
   7  -7   5      968.14      930.41     21.22 o 
   8  -7   5      344.41      345.42     11.15 o 
   9  -7   5       33.83       32.39      4.26 o 
  10  -7   5       35.17       31.57      4.09 o 
  11  -7   5       82.20       93.96      6.41 o 
  12  -7   5        0.90        3.85      2.97 o 
  13  -7   5       35.41       35.42      5.15 o 
 -13  -6   5      162.30      184.63     10.41 o 
 -12  -6   5      178.91      191.82     12.90 o 
 -11  -6   5      170.97      154.56     14.73 o 
 -10  -6   5       48.62       41.73      7.55 o 
  -9  -6   5      359.29      339.08     12.30 o 
  -8  -6   5      314.50      314.75     11.33 o 
  -7  -6   5      299.42      332.67      7.88 o 
  -6  -6   5      158.92      173.01      4.93 o 
  -5  -6   5      590.02      563.24     10.62 o 
  -4  -6   5       11.69       18.56      3.11 o 
  -3  -6   5       25.28       14.12      1.22 o 
  -2  -6   5        8.07       14.01      1.31 o 
  -1  -6   5      332.73      376.04      7.44 o 
   0  -6   5      752.76      802.21     13.46 o 
   1  -6   5     1299.76     1278.22     19.99 o 
   2  -6   5       87.52       95.65      3.28 o 
   3  -6   5      399.71      406.25      8.13 o 
   4  -6   5      849.70      862.99     14.62 o 
   5  -6   5      961.38      993.66     16.55 o 
   6  -6   5      415.63      446.07      8.87 o 
   7  -6   5     1037.46     1014.59     22.42 o 
   8  -6   5      474.20      445.94     12.86 o 
   9  -6   5      185.16      143.28      7.13 o 
  10  -6   5      556.53      495.54     25.56 o 
  11  -6   5      592.20      543.72     19.60 o 
  12  -6   5        2.59        6.42      5.36 o 
  13  -6   5       53.36       68.41     12.42 o 
 -13  -5   5      175.27      196.46     10.33 o 
 -12  -5   5        0.03        5.31      3.18 o 
 -11  -5   5       15.00       17.57      5.11 o 
 -10  -5   5       29.21       37.46      4.65 o 
  -9  -5   5       67.97       73.04      4.77 o 
  -8  -5   5      235.98      241.59      6.90 o 
  -7  -5   5       51.72       50.93      3.01 o 
  -6  -5   5      223.06      234.59      6.10 o 
  -5  -5   5      173.07      135.49      4.09 o 
  -4  -5   5      618.11      635.97     11.32 o 
  -3  -5   5       70.16       83.54      2.84 o 
  -2  -5   5     1393.59     1446.11     22.05 o 
  -1  -5   5     5299.02     5613.06     78.13 o 
   0  -5   5     1160.67     1183.37     18.44 o 
   1  -5   5     3852.30     4211.74     59.23 o 
   2  -5   5       17.59       21.07      2.04 o 
   3  -5   5     1534.22     1597.06     24.11 o 
   4  -5   5      172.25      169.56      4.67 o 
   5  -5   5      239.60      228.54      6.93 o 
   6  -5   5        1.74        2.78      1.57 o 
   7  -5   5       44.56       31.44      4.26 o 
   8  -5   5        8.54        8.29      2.49 o 
   9  -5   5      360.08      336.38     14.73 o 
  10  -5   5       13.13       12.66      4.26 o 
  11  -5   5      200.91      206.97      9.35 o 
  12  -5   5      572.36      565.60     16.95 o 
  13  -5   5       42.13       38.75      5.16 o 
  14  -5   5        0.40       -2.63      2.63 o 
 -14  -4   5       28.55       38.93      5.67 o 
 -13  -4   5        8.45       11.23      4.99 o 
 -12  -4   5       57.84       58.81      5.85 o 
 -11  -4   5      109.41      127.10      5.58 o 
 -10  -4   5      112.40       99.02      4.76 o 
  -9  -4   5      393.26      393.22      9.65 o 
  -8  -4   5     1016.95     1063.13     19.02 o 
  -7  -4   5       46.03       39.24      2.65 o 
  -6  -4   5       16.56       15.46      1.79 o 
  -5  -4   5      795.80      736.85     13.07 o 
  -4  -4   5        4.06        6.29      1.12 o 
  -3  -4   5        0.88        0.39      1.41 o 
  -2  -4   5       65.55       76.00      3.39 o 
  -1  -4   5      113.86      115.67      4.37 o 
   0  -4   5      307.88      307.70      6.12 o 
   1  -4   5     1406.25     1496.90     22.38 o 
   2  -4   5     1926.90     1937.87     28.38 o 
   3  -4   5     2491.68     2687.33     38.67 o 
   4  -4   5      555.78      514.96     12.11 o 
   5  -4   5      399.41      417.60     10.83 o 
   6  -4   5       66.12       60.12      5.36 o 
   7  -4   5      597.24      574.17     14.60 o 
   8  -4   5       46.44       36.37      4.50 o 
   9  -4   5       80.92       65.00      4.89 o 
  10  -4   5        5.98       -0.43      4.63 o 
  11  -4   5      192.39      173.82     10.59 o 
  12  -4   5       79.98       82.01      6.34 o 
  13  -4   5      132.32      121.03     16.80 o 
  14  -4   5       42.17       34.43      5.44 o 
 -14  -3   5        1.34        1.46      4.38 o 
 -13  -3   5      146.08      169.56      9.03 o 
 -12  -3   5       57.23       57.01      4.24 o 
 -11  -3   5       38.38       38.15      3.46 o 
 -10  -3   5       24.63       30.93      3.05 o 
  -9  -3   5      394.31      365.23      9.18 o 
  -8  -3   5      864.32      875.60     16.20 o 
  -7  -3   5       99.83       97.62      3.92 o 
  -5  -3   5        8.50        9.45      1.42 o 
  -4  -3   5      101.36      108.62      3.39 o 
  -3  -3   5     2403.10     2602.86     37.56 o 
  -2  -3   5     1037.08     1076.09     16.64 o 
  -1  -3   5      159.40      168.85      5.83 o 
   0  -3   5      319.06      368.28      6.78 o 
   1  -3   5      849.49      849.46     13.38 o 
   2  -3   5      537.98      529.93     10.98 o 
   3  -3   5      819.01      925.45     19.32 o 
   4  -3   5     1403.21     1394.38     26.83 o 
   5  -3   5      133.13      132.96      6.57 o 
   6  -3   5      807.74      810.42     18.14 o 
   7  -3   5      162.25      138.01      6.33 o 
   8  -3   5      160.95      149.76      6.78 o 
   9  -3   5       13.05       15.09      2.91 o 
  10  -3   5        2.45        2.95      2.32 o 
  11  -3   5        1.51        2.43      2.68 o 
  12  -3   5       28.31       21.42      3.86 o 
  13  -3   5       13.16        8.10      3.50 o 
  14  -3   5        3.30        4.71      4.50 o 
 -14  -2   5       25.99       32.86      7.30 o 
 -13  -2   5      136.28      136.39     13.75 o 
 -12  -2   5      115.45      130.79      5.89 o 
 -11  -2   5      312.91      296.73      8.69 o 
 -10  -2   5       22.65       20.25      2.61 o 
  -9  -2   5       60.89       45.62      3.82 o 
  -8  -2   5      660.07      604.34     12.27 o 
  -7  -2   5        2.03        0.59      1.20 o 
  -6  -2   5      644.77      700.67     12.73 o 
  -5  -2   5       18.32       18.69      1.59 o 
  -4  -2   5      157.00      110.75      4.47 o 
  -3  -2   5     1773.77     1901.30     27.96 o 
  -2  -2   5      252.27      246.62      6.89 o 
  -1  -2   5       84.80      110.84      2.90 o 
   0  -2   5       28.92       33.64      1.49 o 
   1  -2   5        2.93        7.04      0.84 o 
   2  -2   5     4733.94     4966.61     75.13 o 
   3  -2   5        0.08       -0.34      0.53 o 
   4  -2   5      329.29      335.84      8.93 o 
   5  -2   5     1074.20     1060.66     38.71 o 
   6  -2   5      242.76      251.26     12.42 o 
   7  -2   5       63.74       63.19      4.29 o 
   8  -2   5        5.46        7.59      2.32 o 
   9  -2   5        6.22        4.49      2.34 o 
  10  -2   5        0.00       -0.73      1.89 o 
  11  -2   5      414.78      380.86     12.90 o 
  12  -2   5        6.04        7.16      3.18 o 
  13  -2   5       22.21       19.38      4.19 o 
  14  -2   5       92.25       84.62      7.23 o 
 -14  -1   5       41.74       54.13      5.92 o 
 -13  -1   5       34.23       32.42      4.56 o 
 -12  -1   5        1.50        3.61      1.99 o 
 -11  -1   5       33.36       27.43      4.04 o 
 -10  -1   5       75.55       68.04      3.96 o 
  -9  -1   5      530.52      538.70     11.59 o 
  -8  -1   5        0.11       -0.67      1.36 o 
  -7  -1   5       22.12       21.91      2.07 o 
  -6  -1   5      215.19      215.68      5.56 o 
  -5  -1   5     1530.64     1623.33     24.87 o 
  -4  -1   5       65.00       50.49      2.17 o 
  -3  -1   5     1059.20     1085.69     16.85 o 
  -2  -1   5     1238.39     1285.83     19.31 o 
  -1  -1   5     2014.75     1925.38     40.70 o 
   0  -1   5      827.91      847.65     13.29 o 
   1  -1   5     1152.18     1197.92     18.10 o 
   2  -1   5     4526.27     4763.66    122.08 o 
   3  -1   5     3173.40     3196.86     92.74 o 
   4  -1   5     1557.50     1588.84     24.03 o 
   5  -1   5       23.66       20.08      1.75 o 
   6  -1   5       29.08       30.45      1.89 o 
   7  -1   5      521.67      493.80      9.58 o 
   8  -1   5       59.44       56.24      4.47 o 
   9  -1   5      179.13      180.24      8.00 o 
  10  -1   5        2.86       -0.82      4.75 o 
  11  -1   5       41.92       43.41     10.22 o 
  12  -1   5        0.98       -1.12      2.49 o 
  13  -1   5       76.32       88.76      7.13 o 
  14  -1   5        1.94        0.72      3.15 o 
 -14   0   5        0.24        1.37      4.87 o 
 -13   0   5       89.54       95.08     14.48 o 
 -12   0   5       31.61       27.78      4.21 o 
 -11   0   5        0.01        1.12      2.32 o 
 -10   0   5       27.28       30.29      3.58 o 
  -9   0   5      468.73      439.48      9.99 o 
  -8   0   5       52.05       56.68      4.29 o 
  -7   0   5       21.66       27.64      2.67 o 
  -6   0   5      444.10      462.64      9.17 o 
  -5   0   5      213.96      253.02      5.66 o 
  -4   0   5       15.10       27.71      1.53 o 
  -3   0   5      649.62      650.96      8.91 o 
  -2   0   5        5.43        9.08      0.60 o 
  -1   0   5      113.36      136.68      3.19 o 
   0   0   5     1500.26     1599.10     28.98 o 
   1   0   5       85.20      103.57      2.91 o 
   2   0   5     2713.45     2715.56     38.95 o 
   3   0   5     1750.29     1754.72     26.26 o 
   4   0   5        5.91        5.40      2.13 o 
   5   0   5       24.49       33.10      2.10 o 
   6   0   5      231.67      209.74      8.93 o 
   7   0   5      400.07      410.43      8.92 o 
   8   0   5       29.35       31.12      2.99 o 
   9   0   5       50.37       43.43      4.37 o 
  10   0   5       33.91       39.50      4.64 o 
  11   0   5      110.96      109.53      6.97 o 
  12   0   5        3.07        3.21      3.89 o 
  13   0   5       14.50       11.68      3.70 o 
  14   0   5        0.41       -2.09      3.65 o 
 -14   1   5        3.52        4.31      3.08 o 
 -13   1   5      201.84      236.20     10.67 o 
 -12   1   5       47.45       49.42      5.48 o 
 -11   1   5      216.16      216.76      9.54 o 
 -10   1   5      236.59      231.03      9.38 o 
  -9   1   5       23.38       28.87      2.54 o 
  -8   1   5      324.53      327.01      7.69 o 
  -7   1   5      505.98      496.26     19.20 o 
  -6   1   5        2.22        5.90      1.16 o 
  -5   1   5        4.72        7.36      0.97 o 
  -4   1   5       26.48       19.17      2.22 o 
  -3   1   5      931.94      998.28     20.65 o 
  -2   1   5       65.78       67.25      6.57 o 
  -1   1   5      547.07      577.31     12.88 o 
   0   1   5       11.16       11.19      1.89 o 
   1   1   5      748.87      791.05     13.08 o 
   2   1   5        2.27        3.30      0.96 o 
   3   1   5     2127.32     2179.41     76.95 o 
   4   1   5       55.16       51.15      2.54 o 
   5   1   5     2557.84     2533.21     50.67 o 
   6   1   5       78.15       87.53      4.10 o 
   7   1   5      244.54      245.33      7.89 o 
   8   1   5      999.36      976.67     17.80 o 
   9   1   5        8.48        2.48      2.49 o 
  10   1   5       51.07       49.71      5.72 o 
  11   1   5       29.34       27.07      4.37 o 
  12   1   5      123.71      113.91      7.57 o 
  13   1   5        2.44        6.41      3.26 o 
 -14   2   5       43.22       49.78      5.94 o 
 -13   2   5       27.76       32.71      4.98 o 
 -12   2   5      186.14      205.57      9.72 o 
 -11   2   5       13.78       14.01      3.33 o 
 -10   2   5      370.72      348.90     19.84 o 
  -9   2   5       82.12       80.48      5.51 o 
  -8   2   5       74.36       75.40      5.16 o 
  -7   2   5       47.46       52.73      2.51 o 
  -6   2   5      141.69      152.27      4.10 o 
  -5   2   5      508.01      489.56     12.73 o 
  -4   2   5        2.34        2.31      1.58 o 
  -3   2   5       68.62       62.76      3.53 o 
  -2   2   5     1286.04     1224.28     24.52 o 
  -1   2   5       99.60       90.95      5.93 o 
   0   2   5      359.95      419.79      7.95 o 
   1   2   5      127.97      129.63      7.08 o 
   2   2   5     1303.27     1324.69     62.93 o 
   3   2   5       34.70       34.97      2.14 o 
   4   2   5       37.70       48.25      2.64 o 
   5   2   5      253.28      253.15      6.58 o 
   6   2   5      227.93      265.03      9.66 o 
   7   2   5        3.87        1.66      2.31 o 
   8   2   5        5.60        5.07      2.99 o 
   9   2   5       18.12       16.85      2.71 o 
  10   2   5       38.57       37.69      4.71 o 
  11   2   5        0.34        1.16      2.92 o 
  12   2   5       18.03       18.32      4.21 o 
  13   2   5        5.98        9.74      3.96 o 
 -13   3   5       54.87       61.61      6.17 o 
 -12   3   5        1.74       -2.15      2.15 o 
 -11   3   5       97.57       96.69      6.71 o 
 -10   3   5      263.84      251.68     10.31 o 
  -9   3   5       47.56       52.52      4.90 o 
  -8   3   5       15.09        9.69      2.84 o 
  -7   3   5       29.80       30.11      3.70 o 
  -6   3   5      786.52      739.20     18.07 o 
  -5   3   5      119.48      110.29      8.40 o 
  -4   3   5      255.15      248.59      8.16 o 
  -3   3   5      407.22      375.12     10.41 o 
  -2   3   5       16.45       21.75      1.26 o 
  -1   3   5      273.87      273.96      5.89 o 
   0   3   5     2931.22     3018.80     43.63 o 
   1   3   5      194.07      192.55      5.03 o 
   2   3   5      175.99      197.58      8.24 o 
   3   3   5     1351.09     1385.99     22.24 o 
   4   3   5       52.92       56.34      2.98 o 
   5   3   5      591.35      617.63     14.47 o 
   6   3   5      405.49      379.21     20.47 o 
   7   3   5        3.88        5.31      1.87 o 
   8   3   5        3.99        2.41      2.47 o 
   9   3   5      143.17      142.48      5.93 o 
  10   3   5      509.85      536.42     16.28 o 
  11   3   5       56.03       70.60      8.28 o 
  12   3   5       22.22       27.26      7.30 o 
  13   3   5       53.15       50.39      9.49 o 
 -13   4   5        2.69        2.00      3.41 o 
 -12   4   5       17.39       17.17      4.13 o 
 -11   4   5      255.95      260.51     11.08 o 
 -10   4   5      176.08      178.48      8.68 o 
  -9   4   5      470.55      462.08     14.60 o 
  -8   4   5        1.55       -1.77      1.87 o 
  -7   4   5      182.16      156.51      7.31 o 
  -6   4   5      348.68      318.99     19.72 o 
  -5   4   5      132.59      121.45      5.94 o 
  -4   4   5      458.55      446.28     14.97 o 
  -3   4   5       16.79       23.09      3.72 o 
  -2   4   5      214.31      238.03      5.46 o 
  -1   4   5       82.37       76.68      4.48 o 
   0   4   5      334.02      368.92      7.79 o 
   1   4   5      310.72      352.79      7.75 o 
   2   4   5      306.58      376.24     10.14 o 
   3   4   5        1.26        2.48      2.59 o 
   4   4   5       41.42       41.83      5.79 o 
   5   4   5      805.60      818.82     27.33 o 
   6   4   5     1786.93     1823.45     29.60 o 
   7   4   5        4.80       10.52      2.74 o 
   8   4   5       86.24       96.19      4.86 o 
   9   4   5      131.25      145.86      6.09 o 
  10   4   5      240.55      261.05     20.20 o 
  11   4   5     1031.21     1061.86     39.68 o 
 -13   5   5        7.41       11.23      3.95 o 
 -12   5   5       37.42       46.41      7.06 o 
 -11   5   5       22.25       24.50      4.30 o 
 -10   5   5       28.31       27.26      4.39 o 
  -9   5   5       51.44       46.81      4.96 o 
  -8   5   5       26.54       29.10      4.21 o 
  -7   5   5      520.27      502.21     14.98 o 
  -6   5   5        7.21        9.32      3.29 o 
  -5   5   5      667.15      656.96     17.04 o 
  -4   5   5       12.01       10.29      2.32 o 
  -3   5   5      879.12      829.14     14.39 o 
  -2   5   5       19.53       24.95      2.72 o 
  -1   5   5      197.48      194.80      5.25 o 
   0   5   5      756.48      810.10     14.53 o 
   1   5   5     3048.83     3104.74     45.89 o 
   2   5   5      628.71      617.49     12.11 o 
   3   5   5        0.05        1.60      2.19 o 
   4   5   5        0.60        2.33      1.49 o 
   5   5   5       63.18       64.89      3.87 o 
   6   5   5       45.19       53.27      3.51 o 
   7   5   5       92.79       86.31      6.68 o 
   8   5   5      220.32      231.82      7.63 o 
   9   5   5        8.94       10.88      3.50 o 
  10   5   5       27.68       37.25      7.79 o 
  11   5   5       17.57       19.96      6.82 o 
  12   5   5        0.22       -4.87      4.87 o 
 -12   6   5       99.24       97.41      7.69 o 
 -11   6   5        0.52       -1.85      2.84 o 
 -10   6   5      110.17       92.15      6.78 o 
  -9   6   5        1.85        3.22      2.74 o 
  -8   6   5        1.00       -0.56      2.22 o 
  -7   6   5       10.76       14.25      3.43 o 
  -6   6   5        0.44        3.27      2.31 o 
  -5   6   5      580.83      596.93     16.43 o 
  -4   6   5       52.11       43.62      4.12 o 
  -3   6   5      531.38      501.40     14.01 o 
  -2   6   5       86.20       87.13      3.58 o 
  -1   6   5      340.37      365.59      9.08 o 
   0   6   5       58.95       61.69      3.25 o 
   1   6   5     1610.53     1593.94     26.49 o 
   2   6   5       18.09       19.29      4.78 o 
   3   6   5        0.04        0.00      1.35 o 
   4   6   5      243.64      246.39      8.52 o 
   5   6   5       29.08       27.53      2.89 o 
   6   6   5      320.15      321.15      8.76 o 
   7   6   5      167.90      177.69      8.51 o 
   8   6   5       61.86       70.80      6.00 o 
   9   6   5      184.09      169.29      8.98 o 
  10   6   5      146.41      149.71     13.15 o 
  11   6   5       29.26       39.92      8.76 o 
 -11   7   5        1.24        0.66      4.99 o 
 -10   7   5        0.05        0.97      3.89 o 
  -9   7   5        5.88        8.98      3.35 o 
  -8   7   5       36.54       42.71      5.08 o 
  -7   7   5       35.13       33.90      4.64 o 
  -6   7   5        7.12        3.89      2.66 o 
  -5   7   5       75.92       55.16      4.96 o 
  -4   7   5       13.07       13.22      2.98 o 
  -3   7   5        3.05        0.39      2.68 o 
  -2   7   5        4.50        9.47      3.84 o 
  -1   7   5      270.47      273.06      9.22 o 
   0   7   5        4.28        5.46      2.15 o 
   1   7   5      439.24      445.67     10.19 o 
   2   7   5      130.91      128.53      5.06 o 
   3   7   5     1101.94     1066.92     19.41 o 
   4   7   5      442.27      438.07     10.51 o 
   5   7   5      327.28      354.80      9.38 o 
   6   7   5       24.20       23.70      4.12 o 
   7   7   5        2.91        1.38      4.26 o 
   8   7   5       17.36       14.73      3.78 o 
   9   7   5       38.72       39.08      9.13 o 
  10   7   5      249.39      273.13     18.26 o 
 -10   8   5       48.47       57.65      6.36 o 
  -9   8   5        8.17        9.74      3.61 o 
  -8   8   5       22.39       28.70      4.81 o 
  -7   8   5      144.68      152.03      9.37 o 
  -6   8   5      162.72      169.81      8.69 o 
  -5   8   5       23.16       21.14      5.36 o 
  -4   8   5      165.08      148.26      7.72 o 
  -3   8   5      142.12      149.74      7.62 o 
  -2   8   5        1.66       -1.95      1.95 o 
  -1   8   5       35.17       47.14      5.13 o 
   0   8   5       49.59       48.97      3.37 o 
   1   8   5     1629.78     1669.90     28.30 o 
   2   8   5       23.05       25.35      2.80 o 
   3   8   5      217.89      215.39      7.00 o 
   4   8   5       76.07       70.79      9.62 o 
   5   8   5       16.38       20.38      6.21 o 
   6   8   5        3.81        6.85      3.26 o 
   7   8   5      156.98      169.56      9.20 o 
   8   8   5      125.32      126.12      8.24 o 
   9   8   5       22.00       29.63      5.33 o 
  -9   9   5       79.79       74.47      6.97 o 
  -8   9   5       53.05       37.21      7.42 o 
  -7   9   5      102.55      114.07      7.83 o 
  -6   9   5      129.10      133.37     11.20 o 
  -5   9   5      121.85      111.86      7.30 o 
  -4   9   5      309.36      275.88     11.23 o 
  -3   9   5        0.00        5.32      2.57 o 
  -2   9   5       15.09       15.60      5.48 o 
  -1   9   5      215.09      216.26      9.18 o 
   0   9   5       72.06       73.03      5.54 o 
   1   9   5      488.83      493.19     11.65 o 
   2   9   5        2.77        1.38      2.49 o 
   3   9   5      188.43      201.85     10.35 o 
   4   9   5      521.95      554.15     17.34 o 
   5   9   5        0.09        2.68      2.75 o 
   6   9   5       71.54       79.74      6.88 o 
   7   9   5       17.84       15.10      4.87 o 
   8   9   5       55.05       58.51     10.35 o 
  -8  10   5        4.36        7.31      3.95 o 
  -7  10   5       96.02      116.98      8.08 o 
  -6  10   5        5.27        6.23      3.27 o 
  -5  10   5       40.85       36.31      5.08 o 
  -4  10   5        0.04       -0.81      2.56 o 
  -3  10   5       11.33        9.79      3.22 o 
  -2  10   5       55.32       73.57      6.08 o 
  -1  10   5       56.40       65.26      5.72 o 
   0  10   5      136.00      129.74      7.25 o 
   1  10   5       34.14       20.94      6.33 o 
   2  10   5       16.60       17.61      3.95 o 
   3  10   5       29.10       29.17      4.74 o 
   4  10   5       96.74       93.53      7.52 o 
   5  10   5      115.72      133.40      8.52 o 
   6  10   5        8.03       15.04      4.21 o 
   7  10   5      154.01      156.97      9.63 o 
  -6  11   5        5.22        4.56      3.70 o 
  -5  11   5       64.66       89.48      7.45 o 
  -4  11   5       22.82       25.55      4.80 o 
  -3  11   5        0.97        1.09      3.15 o 
  -2  11   5        2.77        5.67      3.27 o 
  -1  11   5      221.18      244.65     16.80 o 
   0  11   5      381.21      407.75     22.40 o 
   1  11   5       60.01       55.99      9.25 o 
   2  11   5       94.05      118.31     12.42 o 
   3  11   5       18.18       11.20      6.33 o 
   4  11   5        0.42       -1.28      2.98 o 
   5  11   5       30.32       29.61      5.42 o 
  -4  12   5       41.85       47.47      9.49 o 
  -3  12   5       55.19       64.75     10.95 o 
  -2  12   5        5.33        6.09      5.60 o 
  -1  12   5       57.53       67.92     10.71 o 
   0  12   5      104.18      122.20     12.90 o 
   1  12   5      122.18      125.37     13.63 o 
   2  12   5        6.21        7.55      6.33 o 
  -4 -15   6       14.78       19.54      4.96 o 
  -3 -15   6      108.60      115.49      8.28 o 
  -2 -15   6      158.31      152.70      9.20 o 
  -1 -15   6       69.52       70.28     10.71 o 
   0 -15   6       26.95       28.47      9.86 o 
   1 -15   6        0.00        2.34      3.01 o 
   2 -15   6       74.38       70.99      6.28 o 
   3 -15   6       27.11       29.65      5.48 o 
   4 -15   6      312.23      309.97     18.01 o 
   5 -15   6       21.85       19.96      5.84 o 
  -6 -14   6        1.74        1.19      3.15 o 
  -5 -14   6      105.84       95.64      8.16 o 
  -4 -14   6       54.89       51.66      6.57 o 
  -3 -14   6      104.19      125.65     11.32 o 
  -2 -14   6      227.03      217.88     10.53 o 
  -1 -14   6        1.52        1.42      3.04 o 
   0 -14   6       39.96       41.63      5.25 o 
   1 -14   6       54.53       53.64      5.33 o 
   2 -14   6       13.25       13.95      3.50 o 
   3 -14   6       36.03       32.68      5.36 o 
   4 -14   6      245.43      248.54     10.32 o 
   5 -14   6       91.70      100.54      9.49 o 
   6 -14   6      112.26      142.65     11.20 o 
   7 -14   6        3.33        3.33      3.01 o 
  -8 -13   6        2.59        0.11      3.20 o 
  -7 -13   6       31.57       25.08      5.84 o 
  -6 -13   6      110.12      101.29      8.21 o 
  -5 -13   6       57.25       60.90      6.51 o 
  -4 -13   6        5.29        4.67      8.76 o 
  -3 -13   6      191.44      167.17     11.81 o 
  -2 -13   6      577.59      579.35     17.69 o 
  -1 -13   6       51.13       47.36      5.23 o 
   0 -13   6       56.17       56.32      5.40 o 
   1 -13   6      270.82      265.89     10.58 o 
   2 -13   6        7.97        5.99      3.01 o 
   3 -13   6        5.77        1.44      4.87 o 
   4 -13   6       29.82       33.20      3.41 o 
   5 -13   6      186.14      183.72      8.43 o 
   6 -13   6        9.89       12.21      3.33 o 
   7 -13   6        4.46        4.87      4.14 o 
   8 -13   6       33.30       41.70      6.33 o 
   9 -13   6        2.74        5.31      3.43 o 
  -9 -12   6        3.21       -1.10      8.52 o 
  -8 -12   6        1.67        8.46      4.39 o 
  -7 -12   6       10.42        7.30      3.79 o 
  -6 -12   6       90.74      105.83      7.72 o 
  -5 -12   6       49.43       37.63      5.33 o 
  -4 -12   6      356.39      316.37     12.44 o 
  -3 -12   6      189.60      161.49      8.46 o 
  -2 -12   6      297.95      294.17     11.35 o 
  -1 -12   6       10.00        1.60      5.96 o 
   0 -12   6      127.92      108.04      6.51 o 
   1 -12   6       47.67       48.60      9.49 o 
   2 -12   6       16.69       14.72      3.08 o 
   3 -12   6      339.74      315.97      8.60 o 
   4 -12   6       39.67       44.68      3.55 o 
   5 -12   6       31.81       33.01      4.22 o 
   6 -12   6        8.55        9.02      2.91 o 
   7 -12   6       82.18       93.99      6.36 o 
   8 -12   6        5.91        4.63      4.38 o 
   9 -12   6      239.33      271.82     11.17 o 
  10 -12   6       68.07       60.31      7.30 o 
 -10 -11   6       99.05      106.97      8.93 o 
  -9 -11   6       14.10       11.79      7.18 o 
  -8 -11   6       36.65       36.83      5.58 o 
  -7 -11   6       36.57       36.13      5.42 o 
  -6 -11   6       65.79       52.26      6.69 o 
  -5 -11   6      161.08      151.33      8.52 o 
  -4 -11   6       18.06       21.24      3.87 o 
  -3 -11   6        0.65        5.32      3.89 o 
  -2 -11   6      210.75      188.81     18.01 o 
  -1 -11   6        1.82        6.24      2.63 o 
   0 -11   6       53.37       50.24      4.64 o 
   1 -11   6      252.67      259.72      7.27 o 
   2 -11   6       39.29       47.53      4.63 o 
   3 -11   6        6.26        7.38      2.05 o 
   4 -11   6      331.93      312.71      8.39 o 
   5 -11   6      306.90      306.94      9.25 o 
   6 -11   6      248.05      252.37     14.00 o 
   7 -11   6       13.83       15.86      3.27 o 
   8 -11   6       10.49       11.20      3.10 o 
   9 -11   6       84.20       76.93      6.24 o 
  10 -11   6       43.52       44.10      5.33 o 
  11 -11   6        0.04       -2.74      2.74 o 
 -11 -10   6       42.52       51.46      6.78 o 
 -10 -10   6        1.11       -2.85      2.98 o 
  -9 -10   6        1.04       -1.19      2.91 o 
  -8 -10   6      255.85      242.11     13.63 o 
  -7 -10   6       45.61       45.49      6.94 o 
  -6 -10   6      233.49      241.80     10.61 o 
  -5 -10   6        7.19        7.58      5.36 o 
  -4 -10   6       64.37       44.52      4.78 o 
  -3 -10   6     1490.95     1438.08     31.09 o 
  -2 -10   6       27.07       24.56      5.23 o 
  -1 -10   6      430.90      393.86     12.11 o 
   0 -10   6      204.98      200.43      5.79 o 
   1 -10   6      501.26      482.00     12.97 o 
   2 -10   6     3472.31     3351.24     55.22 o 
   3 -10   6      500.03      466.35     10.30 o 
   4 -10   6       63.79       60.26      3.60 o 
   5 -10   6      366.99      378.24      9.17 o 
   6 -10   6        1.73        5.88      2.49 o 
   7 -10   6      152.22      143.71     13.63 o 
   8 -10   6       23.52       24.16      3.79 o 
   9 -10   6       53.21       49.20      5.13 o 
  10 -10   6        0.06        0.13      2.46 o 
  11 -10   6       21.04       21.89      4.29 o 
 -12  -9   6        1.05       -3.77      3.77 o 
 -11  -9   6       35.23       38.06      5.94 o 
 -10  -9   6       29.60       22.91      4.81 o 
  -9  -9   6      143.58      135.12      8.56 o 
  -8  -9   6        3.49       -0.06      2.87 o 
  -7  -9   6       23.06       25.60      5.11 o 
  -6  -9   6      130.37      112.98     12.54 o 
  -5  -9   6      471.39      438.33     13.89 o 
  -4  -9   6     1612.63     1455.83     32.86 o 
  -3  -9   6      207.66      238.64      9.10 o 
  -2  -9   6       19.94       15.32      2.84 o 
  -1  -9   6       40.51       30.29      3.93 o 
   0  -9   6       52.66       50.22      3.40 o 
   1  -9   6      349.88      340.58      8.09 o 
   2  -9   6      902.07      851.64     15.44 o 
   3  -9   6      774.03      714.05     13.59 o 
   4  -9   6      894.90      849.46     18.45 o 
   5  -9   6      155.59      155.20      5.21 o 
   6  -9   6       11.87       14.12      2.98 o 
   7  -9   6        6.98        4.36      2.32 o 
   8  -9   6       90.68       88.75      5.75 o 
   9  -9   6       10.06        6.45      2.80 o 
  10  -9   6       79.33       90.31      6.44 o 
  11  -9   6       12.47       13.88      4.38 o 
  12  -9   6       25.23       28.92      4.90 o 
 -12  -8   6       83.12       97.36      8.16 o 
 -11  -8   6        1.76       -1.28      2.81 o 
 -10  -8   6      116.04      116.43      7.80 o 
  -9  -8   6      143.75      144.32      8.39 o 
  -8  -8   6        4.29        4.01      2.84 o 
  -7  -8   6      209.43      208.51      9.39 o 
  -6  -8   6      629.38      599.97     16.90 o 
  -5  -8   6       64.13       46.36      4.50 o 
  -4  -8   6       70.29       74.11      5.02 o 
  -3  -8   6       49.45       54.24     11.68 o 
  -2  -8   6      326.25      344.67      7.28 o 
  -1  -8   6      349.14      338.88      7.44 o 
   0  -8   6       43.51       47.21      2.58 o 
   1  -8   6        0.00       -0.84      1.57 o 
   2  -8   6       59.82       52.45      2.86 o 
   3  -8   6        2.54        1.19      2.00 o 
   4  -8   6       20.67       14.48      2.32 o 
   5  -8   6      324.05      336.97      7.90 o 
   6  -8   6      113.70      113.21      9.13 o 
   7  -8   6      422.27      422.84     12.71 o 
   8  -8   6       26.47       27.14      7.91 o 
   9  -8   6       15.97       14.33      3.27 o 
  10  -8   6       68.64       68.03      6.33 o 
  11  -8   6        3.55        7.94      3.22 o 
  12  -8   6       83.82       96.40      7.28 o 
  13  -8   6      200.56      193.18     10.09 o 
 -13  -7   6       19.93       19.95      4.80 o 
 -12  -7   6      181.60      217.44     11.25 o 
 -11  -7   6       10.75       14.37      4.12 o 
 -10  -7   6       14.44       15.30      3.95 o 
  -9  -7   6       18.66       22.28      7.79 o 
  -8  -7   6      429.05      444.66     14.41 o 
  -7  -7   6      471.85      459.82     14.26 o 
  -6  -7   6     2440.86     2360.66     46.30 o 
  -5  -7   6     1546.35     1477.44     35.91 o 
  -4  -7   6       14.19       14.36      2.69 o 
  -3  -7   6      629.35      633.33     13.58 o 
  -2  -7   6        1.56        8.31      2.53 o 
  -1  -7   6      914.85      957.25     15.98 o 
   0  -7   6       13.91       15.50      1.64 o 
   1  -7   6      422.39      419.42      8.61 o 
   2  -7   6        8.31        6.38      1.39 o 
   3  -7   6        3.41        7.74      1.42 o 
   4  -7   6       55.94       54.48      2.72 o 
   5  -7   6       71.46       70.80      3.18 o 
   6  -7   6        0.91        1.10      1.89 o 
   7  -7   6      635.23      578.15     15.37 o 
   8  -7   6      123.07      105.87     16.92 o 
   9  -7   6       27.26       30.35      6.69 o 
  10  -7   6        8.82        6.25      2.74 o 
  11  -7   6       73.12       65.31      5.89 o 
  12  -7   6       49.93       58.06      5.78 o 
  13  -7   6        1.13       -1.22      2.93 o 
 -13  -6   6       47.06       76.80     12.54 o 
 -12  -6   6        5.96        7.14      3.50 o 
 -11  -6   6       84.26       77.79      6.63 o 
 -10  -6   6       95.65      101.16      6.88 o 
  -9  -6   6      292.94      294.43     11.40 o 
  -8  -6   6       88.65       78.10      5.82 o 
  -7  -6   6       93.45       89.83      3.87 o 
  -6  -6   6       91.82       93.98      3.63 o 
  -5  -6   6        0.83        2.41      1.20 o 
  -4  -6   6        0.79       -0.37      1.23 o 
  -3  -6   6      465.50      481.42      9.22 o 
  -2  -6   6      360.28      361.36      7.42 o 
  -1  -6   6      842.40      954.68     15.78 o 
   0  -6   6       30.52       16.17      2.73 o 
   1  -6   6      837.10      872.43     14.66 o 
   2  -6   6       21.52       18.78      1.73 o 
   3  -6   6      258.71      233.69      5.64 o 
   4  -6   6      276.38      281.72      6.37 o 
   5  -6   6       20.36       22.71      3.69 o 
   6  -6   6      461.41      440.53     14.24 o 
   7  -6   6      620.44      543.79     14.51 o 
   8  -6   6        0.24       -0.97      1.72 o 
   9  -6   6        4.70        5.71      2.56 o 
  10  -6   6      336.83      319.15     11.47 o 
  11  -6   6       28.07       30.78      4.44 o 
  12  -6   6       68.81       48.52      5.37 o 
  13  -6   6       97.58       94.35      7.00 o 
 -13  -5   6      119.45      150.87      9.10 o 
 -12  -5   6       12.44       20.44      4.29 o 
 -11  -5   6       45.16       53.12      5.58 o 
 -10  -5   6      196.25      173.54      8.68 o 
  -9  -5   6      286.02      261.29      7.69 o 
  -8  -5   6     2550.96     2490.71     38.75 o 
  -7  -5   6       76.10       70.49      3.56 o 
  -6  -5   6        7.32        5.17      1.71 o 
  -5  -5   6      144.19      137.32      4.27 o 
  -4  -5   6        1.40        0.06      0.86 o 
  -3  -5   6      119.01      150.43      4.36 o 
  -2  -5   6      143.33      157.06      4.27 o 
  -1  -5   6      449.26      518.11      9.52 o 
   0  -5   6     1508.52     1686.34     25.42 o 
   1  -5   6     1731.43     1938.96     28.84 o 
   2  -5   6      829.09      832.15     13.85 o 
   3  -5   6      196.61      220.17      5.12 o 
   4  -5   6      525.16      607.37     10.74 o 
   5  -5   6       58.84       51.57      6.21 o 
   6  -5   6      213.07      184.37      7.03 o 
   7  -5   6      368.92      368.60     11.15 o 
   8  -5   6       76.65       70.00      4.78 o 
   9  -5   6       10.47       10.21      4.50 o 
  10  -5   6        0.08        3.13      2.49 o 
  11  -5   6      533.79      508.73     15.69 o 
  12  -5   6        6.64        7.10      3.65 o 
  13  -5   6       48.06       42.19      5.48 o 
 -14  -4   6       63.87       65.24      9.74 o 
 -13  -4   6       76.21       84.13      9.13 o 
 -12  -4   6        2.24       -1.13      2.74 o 
 -11  -4   6       16.34       15.97      2.63 o 
 -10  -4   6        0.06        1.78      1.74 o 
  -9  -4   6      634.85      654.67     13.69 o 
  -8  -4   6       10.60        5.76      1.63 o 
  -7  -4   6      198.31      202.14      5.91 o 
  -6  -4   6      273.59      298.50      7.20 o 
  -5  -4   6      453.79      451.17      9.14 o 
  -4  -4   6      190.02      198.58      5.10 o 
  -3  -4   6       49.74       26.18      1.76 o 
  -2  -4   6      522.57      530.90     14.22 o 
  -1  -4   6       19.16       15.24      1.39 o 
   0  -4   6      586.42      659.90     11.23 o 
   1  -4   6     4769.21     5048.28     70.42 o 
   2  -4   6     1449.60     1649.26     24.67 o 
   3  -4   6      104.91      104.39      4.35 o 
   4  -4   6        0.36        0.54      1.34 o 
   5  -4   6      257.96      266.67      8.24 o 
   6  -4   6      129.44      114.14      5.48 o 
   7  -4   6      106.19      120.27      5.92 o 
   8  -4   6     1343.29     1289.26     27.75 o 
   9  -4   6      626.72      600.72     16.33 o 
  10  -4   6      236.50      220.86      9.25 o 
  11  -4   6        5.13        7.91      4.50 o 
  12  -4   6       75.92       85.17      6.69 o 
  13  -4   6        0.44        2.07      6.82 o 
  14  -4   6       44.28       39.28      5.67 o 
 -14  -3   6      134.78      170.40     14.12 o 
 -13  -3   6       40.48       42.11      7.79 o 
 -12  -3   6       34.18       36.19      3.68 o 
 -11  -3   6      120.97      114.55      5.39 o 
 -10  -3   6        0.63       -0.45      1.64 o 
  -9  -3   6      102.74      127.81      5.10 o 
  -8  -3   6      193.41      151.23      5.24 o 
  -7  -3   6      184.28      153.91      5.07 o 
  -6  -3   6       54.93       84.49      4.54 o 
  -5  -3   6       14.37        6.78      1.25 o 
  -4  -3   6     1924.29     2038.53     44.87 o 
  -3  -3   6      864.00      924.32     15.02 o 
  -2  -3   6        4.39        4.37      0.91 o 
  -1  -3   6       73.60       64.38      2.84 o 
   0  -3   6     1090.93     1086.90     16.89 o 
   1  -3   6      172.92      179.75      4.27 o 
   2  -3   6      239.35      314.69      6.28 o 
   3  -3   6        0.95        4.73      1.08 o 
   4  -3   6     1158.11     1196.87     23.90 o 
   5  -3   6      518.44      544.20     13.32 o 
   6  -3   6      422.83      388.29     11.08 o 
   7  -3   6      216.87      205.26      7.90 o 
   8  -3   6      518.31      499.11     14.10 o 
   9  -3   6        0.24       -0.25      3.41 o 
  10  -3   6       28.90       31.54      5.84 o 
  11  -3   6       33.61       26.93      5.36 o 
  12  -3   6       43.87       38.22      4.89 o 
  13  -3   6        9.63        6.37      5.72 o 
  14  -3   6        2.35       -3.77      3.77 o 
 -14  -2   6       54.00       73.76      9.98 o 
 -13  -2   6       11.11       18.31      3.98 o 
 -12  -2   6       23.47       25.10      3.24 o 
 -11  -2   6      131.05      124.64      5.57 o 
 -10  -2   6       50.98       47.57      3.53 o 
  -9  -2   6       35.80       34.94      2.98 o 
  -8  -2   6     1530.68     1479.73     24.55 o 
  -7  -2   6        3.44        1.62      1.39 o 
  -6  -2   6        0.01        0.68      1.16 o 
  -5  -2   6      207.97      224.25      5.55 o 
  -4  -2   6      837.85      946.13     15.52 o 
  -3  -2   6     1090.02     1180.74     18.45 o 
  -2  -2   6       38.65       43.58      1.89 o 
  -1  -2   6       26.73       26.61      1.53 o 
   0  -2   6       99.85       87.28      2.75 o 
   1  -2   6     1858.08     1980.68     29.01 o 
   2  -2   6      257.51      254.20      5.81 o 
   3  -2   6      699.00      697.65     11.70 o 
   4  -2   6      385.93      429.34      7.89 o 
   5  -2   6      111.24       90.11      4.56 o 
   6  -2   6      504.64      502.87     13.15 o 
   7  -2   6        0.19       -1.22      2.43 o 
   8  -2   6        6.44        4.50      2.24 o 
   9  -2   6      111.24      109.05      6.94 o 
  10  -2   6       43.43       42.34      4.56 o 
  11  -2   6       31.96       30.03      4.64 o 
  12  -2   6       20.92       17.60      3.95 o 
  13  -2   6        5.62        4.17      3.16 o 
  14  -2   6        6.53        8.12      6.09 o 
 -14  -1   6       52.17       48.22      5.76 o 
 -13  -1   6        0.82        3.53      3.01 o 
 -12  -1   6       59.42       46.16      5.16 o 
 -11  -1   6       30.15       27.53      4.02 o 
 -10  -1   6       29.98       24.63      2.83 o 
  -9  -1   6       15.30       11.10      2.06 o 
  -8  -1   6      741.73      733.52     14.08 o 
  -7  -1   6       18.57       15.50      1.89 o 
  -6  -1   6      411.20      394.61      8.30 o 
  -5  -1   6      137.44      140.93      4.06 o 
  -4  -1   6      936.85      982.70     15.93 o 
  -3  -1   6      204.80      264.67      5.54 o 
  -2  -1   6      625.01      615.73     10.39 o 
  -1  -1   6      139.95      142.12      3.51 o 
   0  -1   6      158.63      174.63      6.79 o 
   1  -1   6        6.38        6.32      0.99 o 
   2  -1   6     4691.86     4678.38     65.45 o 
   3  -1   6       90.37       94.91      3.28 o 
   4  -1   6      378.48      393.59      7.76 o 
   5  -1   6      367.20      394.34      9.35 o 
   6  -1   6      265.19      271.95     11.66 o 
   7  -1   6     1857.83     1800.71     28.04 o 
   8  -1   6      191.65      182.74      7.83 o 
   9  -1   6       11.31        4.87      2.41 o 
  10  -1   6        4.41        4.83      2.92 o 
  11  -1   6       16.19       14.20      3.60 o 
  12  -1   6       36.30       32.00      4.81 o 
  13  -1   6      119.08      127.56      8.16 o 
 -14   0   6        6.67       10.05      3.67 o 
 -13   0   6       11.86       10.72      7.06 o 
 -12   0   6       26.94       43.41      5.08 o 
 -11   0   6      176.77      192.91      9.04 o 
 -10   0   6      638.04      613.24     18.74 o 
  -9   0   6        5.77        6.34      1.68 o 
  -8   0   6      716.45      720.18     13.72 o 
  -7   0   6       13.36       16.27      2.66 o 
  -6   0   6       63.43       60.19      2.68 o 
  -5   0   6     1354.22     1433.28     22.27 o 
  -4   0   6       89.79       88.65      3.46 o 
  -3   0   6        0.11        2.43      1.17 o 
  -2   0   6      586.95      643.25     10.67 o 
  -1   0   6      564.67      605.03     10.25 o 
   0   0   6      185.10      231.21     10.74 o 
   1   0   6       14.78       28.28      1.94 o 
   2   0   6     3459.63     3559.75    180.28 o 
   3   0   6     1126.04     1245.05     36.06 o 
   4   0   6     2359.70     2368.14     35.16 o 
   5   0   6      221.30      226.78      6.46 o 
   6   0   6     1911.24     1937.00     61.45 o 
   7   0   6      203.38      212.25      6.01 o 
   8   0   6      108.42       99.50      6.02 o 
   9   0   6      324.28      299.50     10.84 o 
  10   0   6        5.37        6.63      2.69 o 
  11   0   6        7.80        4.99      2.75 o 
  12   0   6       86.70       88.82      6.86 o 
  13   0   6       16.48       22.72      4.65 o 
 -14   1   6        6.96        5.63      3.60 o 
 -13   1   6       74.21       86.04      7.14 o 
 -12   1   6       49.28       55.55      5.51 o 
 -11   1   6      124.92      119.61     12.17 o 
 -10   1   6        2.50       -0.15      1.97 o 
  -9   1   6       45.21       46.43      4.63 o 
  -8   1   6      243.41      217.03      8.69 o 
  -7   1   6      390.09      402.66      8.33 o 
  -6   1   6       56.65       56.53      3.86 o 
  -5   1   6      264.91      265.91      8.68 o 
  -4   1   6      305.67      324.73      9.62 o 
  -3   1   6      804.69      857.29     18.84 o 
  -2   1   6      170.31      163.31      5.94 o 
  -1   1   6      616.88      618.63     19.64 o 
   0   1   6      299.25      273.22      5.87 o 
   1   1   6     1009.88     1020.90     42.93 o 
   2   1   6      732.57      761.46     27.77 o 
   3   1   6      290.80      309.49     10.82 o 
   4   1   6      770.30      776.52     29.04 o 
   5   1   6      623.17      687.06     18.40 o 
   6   1   6      864.67      850.28     15.49 o 
   7   1   6      420.41      428.49      9.72 o 
   8   1   6       12.94       10.27      2.21 o 
   9   1   6       96.02       87.91      6.02 o 
  10   1   6       49.67       49.54      6.33 o 
  11   1   6        2.52        1.44      5.84 o 
  12   1   6      192.83      201.19      9.98 o 
  13   1   6       41.71       34.60      5.25 o 
 -13   2   6       60.68       50.16      5.94 o 
 -12   2   6       23.72       25.61      4.54 o 
 -11   2   6      302.16      306.23     11.96 o 
 -10   2   6        0.34       -2.68      2.68 o 
  -9   2   6      433.86      426.87     15.58 o 
  -8   2   6      362.99      360.95     12.05 o 
  -7   2   6      760.13      741.01     18.59 o 
  -6   2   6       88.35       78.63      4.90 o 
  -5   2   6      305.71      299.99      9.63 o 
  -4   2   6       90.66       82.29      4.64 o 
  -3   2   6       79.88       90.41      4.56 o 
  -2   2   6     1068.62     1027.28     21.77 o 
  -1   2   6      304.25      287.66      6.02 o 
   0   2   6        0.01        0.71      1.83 o 
   1   2   6       16.98       16.67      1.92 o 
   2   2   6       38.27       40.19      2.59 o 
   3   2   6        0.62        0.18      1.51 o 
   4   2   6       45.15       39.23      5.06 o 
   5   2   6        6.00        9.40      1.76 o 
   6   2   6      247.09      265.96      8.00 o 
   7   2   6      126.27      130.31      6.87 o 
   8   2   6      196.86      203.50      7.87 o 
   9   2   6      169.26      177.34     13.63 o 
  10   2   6        4.73        5.31      3.01 o 
  11   2   6       12.80       10.04      3.67 o 
  12   2   6      222.81      245.59     14.48 o 
  13   2   6        5.30        4.38      5.60 o 
 -13   3   6       64.30       67.87      6.53 o 
 -12   3   6       85.52       92.19      7.00 o 
 -11   3   6       83.13       91.04      6.71 o 
 -10   3   6      100.72       87.86      6.34 o 
  -9   3   6       35.49       26.22      4.02 o 
  -8   3   6      246.39      255.18     10.07 o 
  -7   3   6      732.55      677.74     17.82 o 
  -6   3   6       21.93       19.45      3.08 o 
  -5   3   6      432.83      398.92     11.78 o 
  -4   3   6     1050.70     1033.40     22.89 o 
  -3   3   6       54.86       47.05      4.50 o 
  -2   3   6       57.37       64.10      1.63 o 
  -1   3   6      654.86      732.37     12.75 o 
   0   3   6      810.42      809.65     13.98 o 
   1   3   6        1.29        2.83      1.13 o 
   2   3   6       60.15       61.91      3.57 o 
   3   3   6      237.87      265.98      6.74 o 
   4   3   6       39.26       57.08      3.64 o 
   5   3   6        1.32        1.14      1.68 o 
   6   3   6     1096.39     1139.17     20.28 o 
   7   3   6      222.79      212.06      6.79 o 
   8   3   6       95.56      109.43      5.08 o 
   9   3   6       22.55       26.52      4.33 o 
  10   3   6      143.91      144.56      8.14 o 
  11   3   6       56.11       58.20      6.09 o 
  12   3   6       86.63       85.20     11.20 o 
 -13   4   6       31.77       32.16      5.33 o 
 -12   4   6        5.46       10.55      4.02 o 
 -11   4   6        0.13       -0.11      2.92 o 
 -10   4   6       54.07       61.11      5.76 o 
  -9   4   6      148.56      131.96     14.97 o 
  -8   4   6        1.78       -0.63      2.32 o 
  -7   4   6       12.39        8.54      2.84 o 
  -6   4   6      239.40      244.08      9.38 o 
  -5   4   6      377.21      348.17     11.18 o 
  -4   4   6       12.26       15.41      2.74 o 
  -3   4   6       33.64       27.29      3.08 o 
  -2   4   6      142.59      140.69      3.92 o 
  -1   4   6      146.17      164.18      4.63 o 
   0   4   6       15.16       19.15      1.82 o 
   1   4   6       58.44       56.72      2.97 o 
   2   4   6      931.82      920.69     16.27 o 
   3   4   6        4.02        2.58      2.15 o 
   4   4   6      164.29      147.85      5.93 o 
   5   4   6     1471.53     1426.88     59.70 o 
   6   4   6       36.48       26.04      2.80 o 
   7   4   6        0.57        0.70      1.64 o 
   8   4   6       25.36       23.49      2.97 o 
   9   4   6        6.50        5.01      2.98 o 
  10   4   6        0.44        4.63      4.38 o 
  12   4   6      100.00      119.53     12.42 o 
 -12   5   6        0.00       -1.25      3.01 o 
 -11   5   6       88.44       80.67      6.97 o 
 -10   5   6       16.95       11.38      3.50 o 
  -9   5   6      172.04      161.74      8.51 o 
  -8   5   6      388.54      373.06     13.17 o 
  -7   5   6      780.05      763.04     20.31 o 
  -6   5   6       36.09       30.45      3.96 o 
  -5   5   6       11.91        4.51      4.50 o 
  -4   5   6        1.80        3.52      2.80 o 
  -3   5   6       16.58       11.17      2.49 o 
  -2   5   6        3.92        2.92      1.89 o 
  -1   5   6      117.53      122.98      4.16 o 
   0   5   6      340.37      340.75      7.94 o 
   1   5   6      151.82      162.57      5.23 o 
   2   5   6      167.35      165.93      6.12 o 
   3   5   6      229.87      222.46      6.59 o 
   4   5   6      137.64      131.54      7.31 o 
   5   5   6       10.51       10.32      2.24 o 
   6   5   6       54.54       57.79      4.57 o 
   7   5   6      499.68      487.29     27.12 o 
   8   5   6        0.01       -1.86      1.86 o 
   9   5   6        1.00       -2.66      2.66 o 
  10   5   6        7.78       12.90      6.09 o 
  11   5   6        0.12       -3.16      4.87 o 
 -12   6   6        0.17        0.99      3.77 o 
 -11   6   6       14.07       21.03      4.50 o 
 -10   6   6      132.75      140.10      8.49 o 
  -9   6   6      223.13      217.83     10.32 o 
  -8   6   6      158.67      135.04      7.92 o 
  -7   6   6        8.54        7.60      2.91 o 
  -6   6   6       46.03       46.24      4.81 o 
  -5   6   6      129.10      129.98      7.05 o 
  -4   6   6       30.39       24.05      4.63 o 
  -3   6   6       78.94       74.78      5.13 o 
  -2   6   6       11.92       10.09      2.66 o 
  -1   6   6      983.14      946.96     16.94 o 
   0   6   6      389.11      404.99      9.25 o 
   1   6   6      141.58      127.63      5.89 o 
   2   6   6     1681.19     1711.22     27.97 o 
   3   6   6     1103.67     1081.16     19.49 o 
   4   6   6      292.93      307.25      8.38 o 
   5   6   6      274.26      276.48     10.50 o 
   6   6   6      392.28      394.80     10.28 o 
   7   6   6       43.53       42.33      4.81 o 
   8   6   6       45.15       50.07      5.33 o 
   9   6   6       35.06       27.60      4.54 o 
  10   6   6       63.45       63.29      9.74 o 
  11   6   6       14.77       20.20      7.30 o 
 -11   7   6       47.61       46.08      6.45 o 
 -10   7   6       88.72      105.91      7.82 o 
  -9   7   6        9.75        5.01      3.26 o 
  -8   7   6      245.68      284.25     11.96 o 
  -7   7   6      125.26      142.89      8.26 o 
  -6   7   6       58.28       61.02      5.59 o 
  -5   7   6      222.84      220.90      9.62 o 
  -4   7   6        0.05       -1.66      1.66 o 
  -3   7   6       44.41       40.18      4.33 o 
  -2   7   6      873.38      838.21     20.87 o 
  -1   7   6      352.03      334.62     14.12 o 
   0   7   6     1408.50     1427.10     24.28 o 
   1   7   6        0.16        2.89      1.72 o 
   2   7   6      212.81      204.37      6.70 o 
   3   7   6        3.63        6.22      2.07 o 
   4   7   6        0.49       -1.60      1.80 o 
   5   7   6       21.77       19.76      2.79 o 
   6   7   6      249.04      248.92     10.59 o 
   7   7   6        0.65        0.73      2.75 o 
   8   7   6      178.30      164.83      9.03 o 
   9   7   6       90.36       92.62      7.52 o 
  10   7   6       58.93       73.76     10.95 o 
 -10   8   6        0.35       -0.57      3.18 o 
  -9   8   6        5.37       11.01      3.70 o 
  -8   8   6        3.24        3.15      2.87 o 
  -7   8   6      175.35      175.21      9.29 o 
  -6   8   6       72.58       70.79      8.03 o 
  -5   8   6      164.70      163.97      9.98 o 
  -4   8   6       36.29       32.29      4.75 o 
  -3   8   6       80.68       88.12      6.02 o 
  -2   8   6       45.58       34.06      4.63 o 
  -1   8   6       40.75       39.26      4.44 o 
   0   8   6      156.38      158.56     10.71 o 
   1   8   6       71.60       77.89      4.39 o 
   2   8   6       55.82       52.09      3.81 o 
   3   8   6      268.16      272.75      8.24 o 
   4   8   6       91.23       99.83      7.79 o 
   5   8   6       21.62       24.78      4.54 o 
   6   8   6       32.47       39.22      5.16 o 
   7   8   6      104.15      102.95     10.35 o 
   8   8   6       48.88       46.60      5.82 o 
   9   8   6        0.98        6.99      3.70 o 
  -9   9   6        1.58        4.11      3.43 o 
  -8   9   6       60.50       63.41      6.80 o 
  -7   9   6       23.94       22.35      4.65 o 
  -6   9   6      116.17      109.96      7.75 o 
  -5   9   6       54.49       64.09      8.03 o 
  -4   9   6      105.95      103.63      6.93 o 
  -3   9   6       10.96       14.92      3.67 o 
  -2   9   6       25.75       28.92      4.15 o 
  -1   9   6        5.57        5.47      2.81 o 
   0   9   6        4.05        4.66      2.69 o 
   1   9   6      139.73      144.64      7.49 o 
   2   9   6       11.45       15.97      3.80 o 
   3   9   6        0.06        1.95      3.65 o 
   4   9   6        1.65        4.50      3.10 o 
   5   9   6      171.19      182.55      9.62 o 
   6   9   6      412.00      433.56     29.33 o 
   7   9   6        1.12       -3.10      3.10 o 
  -7  10   6        0.61        6.89      3.26 o 
  -6  10   6        2.39       -2.50      2.92 o 
  -5  10   6       27.97       38.16      5.54 o 
  -4  10   6      152.85      147.64     15.46 o 
  -3  10   6      429.66      429.27     15.07 o 
  -2  10   6       32.12       38.72      5.09 o 
  -1  10   6       87.99       98.72      7.02 o 
   0  10   6       71.10       77.41     10.47 o 
   1  10   6       11.69        9.98      5.84 o 
   2  10   6        9.08       26.78      7.06 o 
   3  10   6        0.31        2.43      4.87 o 
   4  10   6       33.80       32.28      5.26 o 
   5  10   6      185.46      160.66      9.54 o 
   6  10   6      132.94      144.09      9.30 o 
  -5  11   6       63.34       91.26      7.87 o 
  -4  11   6       38.10       50.90      6.17 o 
  -3  11   6      209.44      267.41     12.03 o 
  -2  11   6       42.60       60.86     10.22 o 
  -1  11   6      234.63      229.31     17.04 o 
   0  11   6        4.97       11.68      6.09 o 
   1  11   6      328.32      371.24     21.67 o 
   2  11   6       31.34       37.00      8.76 o 
   3  11   6      169.58      168.46     15.09 o 
   0 -16   7        0.55        3.53      3.10 o 
   1 -16   7       42.19       42.91     10.47 o 
  -4 -15   7      122.47      112.58      8.70 o 
  -3 -15   7       34.86       34.62      5.58 o 
  -2 -15   7        0.08        1.13      2.68 o 
  -1 -15   7       21.67       29.86      4.90 o 
   0 -15   7       88.80       91.87      7.13 o 
   1 -15   7        0.00       -2.72      7.67 o 
   2 -15   7       13.95       16.36      4.19 o 
   3 -15   7      104.62       98.37     10.95 o 
   4 -15   7       37.46       26.05      6.33 o 
   5 -15   7        1.52       -2.92      2.92 o 
  -6 -14   7      122.84      128.44      9.18 o 
  -5 -14   7       12.56       10.60      4.21 o 
  -4 -14   7        9.84        5.23      5.72 o 
  -3 -14   7        0.63       -2.19      2.81 o 
  -2 -14   7       39.42       36.68      5.40 o 
  -1 -14   7       33.30       46.74      5.50 o 
   0 -14   7       29.59       31.58      4.71 o 
   1 -14   7        3.49       10.07      3.33 o 
   2 -14   7        2.59       -0.07      7.79 o 
   3 -14   7        3.41        4.38      2.93 o 
   4 -14   7       36.98       30.46      4.48 o 
   5 -14   7        3.60        7.06      4.87 o 
   6 -14   7       74.78       77.66      9.01 o 
   7 -14   7        0.41       -3.13      7.30 o 
  -8 -13   7       17.63       23.87      5.42 o 
  -7 -13   7       16.37       18.40      6.33 o 
  -6 -13   7        6.83        0.61      3.50 o 
  -5 -13   7      161.43      150.38      9.39 o 
  -4 -13   7       55.59       55.24      7.55 o 
  -3 -13   7      170.55      161.72      8.87 o 
  -2 -13   7      171.46      165.25      8.68 o 
  -1 -13   7       60.59       51.79      5.42 o 
   0 -13   7        0.02        3.32      2.98 o 
   1 -13   7       40.60       36.36      4.64 o 
   2 -13   7        0.38        3.66      2.49 o 
   3 -13   7       20.42       25.06      4.04 o 
   4 -13   7        5.89        2.93      1.96 o 
   5 -13   7      216.20      214.72      9.04 o 
   6 -13   7      125.51      127.46      7.31 o 
   7 -13   7      108.49      108.71      7.06 o 
   8 -13   7       20.00       17.77      4.13 o 
   9 -13   7        3.19        1.57      3.15 o 
  -9 -12   7        0.02       -1.57      3.77 o 
  -8 -12   7       27.32       32.99      5.84 o 
  -7 -12   7       30.63       20.91      5.84 o 
  -6 -12   7      283.32      285.25     12.53 o 
  -5 -12   7       75.95       81.22      6.76 o 
  -4 -12   7       46.65       33.33      7.91 o 
  -3 -12   7       42.95       31.21      4.64 o 
  -2 -12   7       35.35       40.28      4.71 o 
  -1 -12   7        7.98        9.59      4.50 o 
   0 -12   7      419.12      385.15     12.80 o 
   1 -12   7        1.34       -1.34      1.70 o 
   2 -12   7      243.44      257.16     14.61 o 
   3 -12   7      347.69      348.71      9.30 o 
   4 -12   7      435.95      430.76     10.63 o 
   5 -12   7        0.12        2.54      3.53 o 
   6 -12   7        1.20        3.07      6.57 o 
   7 -12   7      134.42      122.41      7.13 o 
   8 -12   7      208.80      215.71      9.72 o 
   9 -12   7        2.86        0.37      2.93 o 
  10 -12   7       36.95       37.28     10.95 o 
 -10 -11   7       11.97       15.87      4.78 o 
  -9 -11   7      117.69      134.80      9.08 o 
  -8 -11   7        1.65       -0.44      2.87 o 
  -7 -11   7      197.70      190.61     10.12 o 
  -6 -11   7      481.36      468.66     16.01 o 
  -5 -11   7      281.52      245.68     10.81 o 
  -4 -11   7      208.41      174.69      8.73 o 
  -3 -11   7       79.06       73.64      5.75 o 
  -2 -11   7      530.14      504.75     15.10 o 
  -1 -11   7        0.06        1.43      2.28 o 
   0 -11   7      457.50      422.72     13.05 o 
   1 -11   7       66.00       67.54      3.85 o 
   2 -11   7       53.44       48.94      3.44 o 
   3 -11   7       17.41       18.20      2.48 o 
   4 -11   7      256.32      259.17      7.54 o 
   5 -11   7      177.74      161.74      7.49 o 
   6 -11   7       82.91       94.69      5.94 o 
   7 -11   7        0.95       -3.57      3.89 o 
   8 -11   7       60.92       55.24      5.23 o 
   9 -11   7      235.82      250.28     10.66 o 
  10 -11   7       41.37       56.10      5.84 o 
  11 -11   7       56.04       77.64      6.93 o 
 -11 -10   7       23.09       28.46      5.48 o 
 -10 -10   7        8.35        8.40      3.87 o 
  -9 -10   7       20.82       28.80      5.16 o 
  -8 -10   7        0.43        1.51      2.69 o 
  -7 -10   7      221.14      243.10     11.05 o 
  -6 -10   7      105.92       94.60      6.83 o 
  -5 -10   7        2.92       -1.98      1.98 o 
  -4 -10   7       30.84       21.76      3.78 o 
  -3 -10   7        0.44        1.89      2.25 o 
  -2 -10   7       45.67       46.91      4.47 o 
  -1 -10   7      130.72      158.77      7.30 o 
   0 -10   7      550.64      546.32     11.30 o 
   1 -10   7      194.68      184.54      5.79 o 
   2 -10   7      675.00      619.88     16.85 o 
   3 -10   7      103.56       97.49      4.44 o 
   4 -10   7       58.31       57.91      4.18 o 
   5 -10   7      334.27      312.63      8.22 o 
   6 -10   7       38.47       36.28      4.26 o 
   7 -10   7       41.47       39.43      4.39 o 
   8 -10   7        2.76        3.20      2.92 o 
   9 -10   7       14.58       17.38      3.70 o 
  10 -10   7       68.97       62.08      5.84 o 
  11 -10   7      158.93      164.52      9.05 o 
 -11  -9   7       72.11       94.52      8.32 o 
 -10  -9   7       15.03       26.45      5.02 o 
  -9  -9   7       21.72       19.23      4.30 o 
  -8  -9   7      121.85      113.77      7.72 o 
  -7  -9   7       32.55       26.85      4.44 o 
  -6  -9   7      133.15      140.07      7.72 o 
  -5  -9   7      177.97      150.84      7.72 o 
  -4  -9   7        9.32        8.70      4.26 o 
  -3  -9   7        1.57        3.79      2.56 o 
  -2  -9   7       45.23       53.29      2.70 o 
  -1  -9   7       51.54       63.08      3.09 o 
   0  -9   7      212.96      205.15      5.80 o 
   1  -9   7      142.23      160.97      8.94 o 
   2  -9   7       98.91       91.52      3.98 o 
   3  -9   7       10.50        9.40      1.97 o 
   4  -9   7      164.31      158.81      5.37 o 
   5  -9   7       11.21        9.81      2.01 o 
   6  -9   7        0.00        0.24      1.97 o 
   7  -9   7      196.75      185.71      8.07 o 
   8  -9   7       94.27       93.37      6.09 o 
   9  -9   7       27.10       20.98      3.74 o 
  10  -9   7       14.61       10.91      4.63 o 
  11  -9   7      143.19      150.70      8.46 o 
  12  -9   7       20.27       22.72      4.56 o 
 -12  -8   7       22.58       25.48      5.08 o 
 -11  -8   7      247.91      288.41     12.91 o 
 -10  -8   7      175.96      187.10     16.31 o 
  -9  -8   7       58.66       59.48      6.00 o 
  -8  -8   7      222.29      211.25      9.70 o 
  -7  -8   7     1331.01     1247.33     29.33 o 
  -6  -8   7      735.84      680.79     18.26 o 
  -5  -8   7       47.83       39.29      4.26 o 
  -4  -8   7      301.53      304.24     10.36 o 
  -3  -8   7      102.87      105.81      4.40 o 
  -2  -8   7     1071.34     1021.71     17.31 o 
  -1  -8   7       52.41       60.90      7.81 o 
   0  -8   7      251.32      268.34      6.68 o 
   1  -8   7        1.66        5.50      1.49 o 
   2  -8   7      221.37      224.61      6.09 o 
   3  -8   7      102.88      110.10      6.73 o 
   4  -8   7     1595.52     1556.75     25.04 o 
   5  -8   7      278.94      267.73      9.97 o 
   6  -8   7      281.07      270.81      9.52 o 
   7  -8   7        5.73        1.88      2.31 o 
   8  -8   7        7.43        9.55      2.84 o 
   9  -8   7       29.17       26.62      4.12 o 
  10  -8   7      119.64      114.11      7.00 o 
  11  -8   7       48.85       40.15      4.98 o 
  12  -8   7       11.26       12.42      3.98 o 
 -12  -7   7       72.50      101.20      8.26 o 
 -11  -7   7      186.35      194.90     10.06 o 
 -10  -7   7       12.13       21.04      4.87 o 
  -9  -7   7       23.42       26.48      7.18 o 
  -8  -7   7        0.04        3.04      2.58 o 
  -7  -7   7       13.41        7.60      3.41 o 
  -6  -7   7      307.34      307.05     10.67 o 
  -5  -7   7      174.80      157.14      4.73 o 
  -4  -7   7       31.88       35.47      2.24 o 
  -3  -7   7      196.36      188.97      5.02 o 
  -2  -7   7      691.35      720.58     12.90 o 
  -1  -7   7      125.50      112.01      3.85 o 
   0  -7   7       60.33       74.25      3.21 o 
   1  -7   7      175.29      174.70      5.06 o 
   2  -7   7      115.20      125.88      5.04 o 
   3  -7   7       11.64        9.77      2.93 o 
   4  -7   7        7.34        7.69      1.99 o 
   5  -7   7       96.51      109.25      3.84 o 
   6  -7   7        1.59        2.92      2.07 o 
   7  -7   7      301.62      278.13      9.79 o 
   8  -7   7       69.01       68.35      5.06 o 
   9  -7   7       84.70       77.80      5.96 o 
  10  -7   7      152.79      164.02      8.32 o 
  11  -7   7       26.42       23.02      4.26 o 
  12  -7   7       42.65       52.55      5.89 o 
  13  -7   7      145.58      177.18      9.76 o 
 -13  -6   7       11.94       13.31      4.19 o 
 -12  -6   7      137.91      143.47     10.22 o 
 -11  -6   7        0.04        5.17      3.08 o 
 -10  -6   7        0.10        0.50      3.16 o 
  -9  -6   7       10.33        8.68      3.29 o 
  -8  -6   7      239.37      225.62      9.35 o 
  -7  -6   7       33.93       30.88      2.67 o 
  -6  -6   7     2838.25     2763.49     41.73 o 
  -5  -6   7       15.53       20.91      1.90 o 
  -4  -6   7      308.08      316.85      7.19 o 
  -3  -6   7      118.07      137.97      4.17 o 
  -2  -6   7      780.41      843.92     14.44 o 
  -1  -6   7      220.75      233.76      5.77 o 
   0  -6   7       49.94       39.81      2.90 o 
   1  -6   7       72.97       68.49      2.99 o 
   2  -6   7        4.58       14.81      1.53 o 
   3  -6   7       75.26       79.42      3.11 o 
   4  -6   7      520.18      529.13      9.95 o 
   5  -6   7       43.05       31.29      3.26 o 
   6  -6   7      185.98      192.27      7.55 o 
   7  -6   7      325.29      312.63     10.48 o 
   8  -6   7      128.10      125.56      6.59 o 
   9  -6   7       32.05       30.07      3.87 o 
  10  -6   7        3.58        5.24      2.57 o 
  11  -6   7      335.89      319.53     20.33 o 
  12  -6   7       58.75       68.37     10.95 o 
  13  -6   7       11.13        9.01      5.11 o 
 -13  -5   7        7.93       10.71      4.13 o 
 -12  -5   7      118.93      132.15      8.21 o 
 -11  -5   7        0.05       -2.41      3.04 o 
 -10  -5   7       17.23       25.17      4.26 o 
  -9  -5   7       84.32       92.69      4.49 o 
  -8  -5   7      198.35      188.14      6.15 o 
  -7  -5   7      131.54      118.84      4.64 o 
  -6  -5   7      147.71      139.53      4.75 o 
  -5  -5   7      399.16      406.02      8.76 o 
  -4  -5   7      138.43      125.39      4.07 o 
  -3  -5   7       89.74       83.01      3.19 o 
  -2  -5   7      781.02      822.94     16.33 o 
  -1  -5   7       95.03       88.93      3.22 o 
   0  -5   7     1684.01     1895.19     28.47 o 
   1  -5   7       22.30       25.99      1.92 o 
   2  -5   7       90.13      106.02      3.43 o 
   3  -5   7        0.07        2.38      1.88 o 
   4  -5   7      110.64      124.83      4.50 o 
   5  -5   7      396.22      379.32     10.81 o 
   6  -5   7       62.66       68.97      4.54 o 
   7  -5   7       41.78       31.37      3.65 o 
   8  -5   7      403.49      364.77     11.84 o 
   9  -5   7      281.01      248.14      9.77 o 
  10  -5   7      167.75      148.40      7.80 o 
  11  -5   7      315.59      321.04     12.23 o 
  12  -5   7       78.34       77.37      6.59 o 
  13  -5   7        6.45        5.47      5.23 o 
 -13  -4   7       82.01       89.34     10.71 o 
 -12  -4   7       38.21       42.79      5.30 o 
 -11  -4   7      205.32      195.45      7.17 o 
 -10  -4   7        0.32        0.89      1.65 o 
  -9  -4   7      151.17      124.19      5.19 o 
  -8  -4   7      288.63      242.19      7.10 o 
  -7  -4   7      249.10      260.31      7.10 o 
  -6  -4   7       99.25      110.08      4.95 o 
  -5  -4   7       24.56       23.38      2.05 o 
  -4  -4   7       66.16       68.97      3.00 o 
  -3  -4   7      455.46      520.54      9.82 o 
  -2  -4   7       50.46       78.28      2.96 o 
  -1  -4   7       54.33       61.44      2.61 o 
   0  -4   7     1170.08     1231.47     19.28 o 
   1  -4   7      335.32      381.97      7.57 o 
   2  -4   7       14.95        8.56      1.33 o 
   3  -4   7      152.31      185.20      9.05 o 
   4  -4   7      643.51      678.60     15.47 o 
   5  -4   7      118.53      104.79      5.13 o 
   6  -4   7      499.17      505.21     13.49 o 
   7  -4   7      684.16      669.36     16.75 o 
   8  -4   7      300.97      275.97     17.04 o 
   9  -4   7        3.72        4.26      3.53 o 
  10  -4   7        0.12       -1.12      2.43 o 
  11  -4   7      165.25      146.58      8.16 o 
  12  -4   7       38.98       51.67      8.03 o 
  13  -4   7       21.59       21.93      8.89 o 
 -13  -3   7        9.44       10.47      5.11 o 
 -12  -3   7       18.44       13.19      5.23 o 
 -11  -3   7       60.87       71.43      4.42 o 
 -10  -3   7       41.77       39.18      3.33 o 
  -9  -3   7      212.33      169.02      6.01 o 
  -8  -3   7        0.05        0.19      1.25 o 
  -7  -3   7      253.18      271.71      7.13 o 
  -6  -3   7       61.21       67.68      3.22 o 
  -5  -3   7      514.57      576.20     11.07 o 
  -4  -3   7      783.25      800.20     13.83 o 
  -3  -3   7        0.04        3.63      0.96 o 
  -2  -3   7      225.71      258.79      5.79 o 
  -1  -3   7      262.54      271.30      7.32 o 
   0  -3   7      620.17      632.25     10.97 o 
   1  -3   7      965.84     1111.31     23.99 o 
   2  -3   7       44.96       53.55      3.50 o 
   3  -3   7       52.78       67.74      2.54 o 
   4  -3   7       16.92       16.10      2.39 o 
   5  -3   7        0.33        1.02      2.80 o 
   6  -3   7      163.16      155.27      6.61 o 
   7  -3   7      329.54      300.30     10.14 o 
   8  -3   7      979.62      912.02     21.58 o 
   9  -3   7      389.85      372.88     12.21 o 
  10  -3   7        1.67       -0.29      3.89 o 
  11  -3   7       11.16       10.75      3.27 o 
  12  -3   7      129.80      140.47      8.24 o 
  13  -3   7       53.64       68.35      6.69 o 
 -14  -2   7      105.70      133.40     12.66 o 
 -13  -2   7        9.42        9.55      3.70 o 
 -12  -2   7       90.69       96.22      6.78 o 
 -11  -2   7        0.05        0.30      2.22 o 
 -10  -2   7       31.83       21.51      2.85 o 
  -9  -2   7      255.58      218.94      6.83 o 
  -8  -2   7      358.93      382.85      9.14 o 
  -7  -2   7       12.78        8.66      1.75 o 
  -6  -2   7       55.67       61.50      2.99 o 
  -5  -2   7      248.13      239.26      5.95 o 
  -4  -2   7      378.43      391.08      7.97 o 
  -3  -2   7       16.19       18.64      1.58 o 
  -2  -2   7      959.96      926.75     15.03 o 
  -1  -2   7      756.17      798.03     13.23 o 
   0  -2   7      231.51      235.51      5.33 o 
   1  -2   7     1741.35     1722.90     27.80 o 
   2  -2   7      856.62      838.18     23.69 o 
   3  -2   7      201.26      187.56      4.63 o 
   4  -2   7     1976.14     1970.95     29.53 o 
   5  -2   7      152.86      141.95      5.00 o 
   6  -2   7        2.46        0.36      2.68 o 
   7  -2   7       45.12       39.15      7.18 o 
   8  -2   7      709.24      670.25     17.36 o 
   9  -2   7       88.82       80.27      5.85 o 
  10  -2   7       72.71       74.22      6.33 o 
  11  -2   7      137.46      133.37      7.83 o 
  12  -2   7       25.82       17.20      9.98 o 
  13  -2   7       24.17       17.74      4.87 o 
 -14  -1   7       86.65      115.37      8.09 o 
 -13  -1   7       40.75       55.20      5.94 o 
 -12  -1   7       16.07       20.53      4.12 o 
 -11  -1   7       21.43       29.02      4.29 o 
 -10  -1   7      302.80      290.18     11.15 o 
  -9  -1   7      444.55      419.30      9.95 o 
  -8  -1   7      938.55      887.63     16.28 o 
  -7  -1   7       45.75       50.83      2.80 o 
  -6  -1   7        0.97        2.65      1.31 o 
  -5  -1   7      319.12      337.04      7.15 o 
  -4  -1   7      108.55      140.37      3.94 o 
  -3  -1   7     2292.91     2542.40     37.05 o 
  -2  -1   7      654.44      755.19     12.61 o 
  -1  -1   7     1894.53     1906.20     28.27 o 
   0  -1   7        0.53        0.94      0.93 o 
   1  -1   7      163.36      173.80      4.87 o 
   2  -1   7      804.53      865.44     20.76 o 
   3  -1   7        1.20        0.44      1.46 o 
   4  -1   7       16.48       17.97      1.71 o 
   5  -1   7      796.41      786.09     19.06 o 
   6  -1   7      138.94      150.29      4.45 o 
   7  -1   7      936.11      865.06     31.77 o 
   8  -1   7      250.68      243.36      9.38 o 
   9  -1   7     1062.82     1014.07     24.09 o 
  10  -1   7       44.01       43.34      4.90 o 
  11  -1   7       24.22       17.80      3.95 o 
  12  -1   7       12.35        9.89      3.67 o 
  13  -1   7        2.13        2.56      3.27 o 
 -13   0   7        6.87        4.84      3.26 o 
 -12   0   7       43.96       51.44      5.51 o 
 -11   0   7        9.83       13.98      3.35 o 
 -10   0   7        2.57        6.88      2.84 o 
  -9   0   7      196.68      184.48      8.51 o 
  -8   0   7       59.61       68.18      7.06 o 
  -7   0   7      279.29      262.96      9.45 o 
  -6   0   7      165.57      159.53      6.82 o 
  -5   0   7        4.11        8.35      2.07 o 
  -4   0   7      344.60      333.64      9.81 o 
  -3   0   7      849.47      866.29     19.19 o 
  -2   0   7        4.50       12.13      1.42 o 
  -1   0   7       36.68       40.16      1.89 o 
   0   0   7      150.77      177.78      4.47 o 
   1   0   7        0.01        1.00      0.97 o 
   2   0   7      306.18      319.50      6.98 o 
   3   0   7      183.09      193.90      6.63 o 
   4   0   7       26.22       35.45      2.29 o 
   5   0   7       44.58       44.76      3.85 o 
   6   0   7      604.21      610.24     15.25 o 
   7   0   7     1397.25     1369.84     50.44 o 
   8   0   7      316.77      288.05     10.58 o 
   9   0   7       10.86        9.32      3.01 o 
  10   0   7       23.05       27.16      5.11 o 
  11   0   7       68.89       66.81      6.11 o 
  12   0   7       31.40       34.91      5.02 o 
  13   0   7       14.97       21.17      7.30 o 
 -13   1   7       10.21       15.92      6.33 o 
 -12   1   7        4.12        3.92      3.77 o 
 -11   1   7      108.26      122.97     10.35 o 
 -10   1   7       53.52       51.28      5.06 o 
  -9   1   7      328.59      317.60     11.62 o 
  -8   1   7       67.19       59.29      8.64 o 
  -7   1   7      440.15      457.45     13.59 o 
  -6   1   7      112.80      102.13      5.58 o 
  -5   1   7      709.60      656.85     16.42 o 
  -4   1   7        3.54       -0.24      1.20 o 
  -3   1   7       99.19      101.37      5.06 o 
  -2   1   7      458.39      449.39     11.87 o 
  -1   1   7      447.24      444.08      8.32 o 
   0   1   7     1294.83     1327.77     20.77 o 
   1   1   7       96.85       94.06      3.39 o 
   2   1   7        0.45        2.48      1.16 o 
   3   1   7      335.36      324.38      9.78 o 
   4   1   7       17.18       15.84      1.85 o 
   5   1   7       55.34       51.14      2.95 o 
   6   1   7       49.13       50.97      4.27 o 
   7   1   7        0.46        1.42      1.96 o 
   8   1   7      411.79      412.80     23.61 o 
   9   1   7      220.69      220.87      9.63 o 
  10   1   7       21.33       17.57      3.85 o 
  11   1   7        3.58        5.75      3.65 o 
  12   1   7       38.70       38.73      5.59 o 
  13   1   7        6.29        7.48      4.75 o 
 -13   2   7        0.79       -2.57      2.57 o 
 -12   2   7       57.99       63.70      6.27 o 
 -11   2   7      120.93      136.99      8.17 o 
 -10   2   7        7.03        2.69      2.66 o 
  -9   2   7      786.93      770.24     31.65 o 
  -8   2   7       39.65       38.09      4.37 o 
  -7   2   7     1125.70     1102.75     35.78 o 
  -6   2   7        0.96        0.87      2.19 o 
  -5   2   7     1318.88     1223.98     37.00 o 
  -4   2   7       66.39       65.59      4.39 o 
  -3   2   7        4.76        5.18      2.92 o 
  -2   2   7       21.68       19.13      2.58 o 
  -1   2   7     1126.99     1231.06     19.54 o 
   0   2   7       31.84       28.17      3.23 o 
   1   2   7      374.36      413.85      8.78 o 
   2   2   7     1074.28     1143.40     24.04 o 
   3   2   7       37.14       36.55      4.38 o 
   4   2   7        0.37        3.47      1.82 o 
   5   2   7       66.65       70.09      8.40 o 
   6   2   7      618.21      651.01     16.04 o 
   7   2   7      139.24      132.62      5.25 o 
   8   2   7      335.35      317.54     11.44 o 
   9   2   7        3.48        1.87      2.51 o 
  10   2   7       95.30       99.70      7.13 o 
  11   2   7       72.43       78.47      6.78 o 
  12   2   7      354.64      396.88     14.96 o 
 -13   3   7       36.11       42.09      8.28 o 
 -12   3   7       95.41      108.60      7.62 o 
 -11   3   7       14.00       18.68      3.85 o 
 -10   3   7       57.71       53.27      5.50 o 
  -9   3   7      165.71      173.07      8.69 o 
  -8   3   7       89.18       88.39      8.89 o 
  -7   3   7      380.34      375.55     12.56 o 
  -6   3   7       44.42       38.09      6.69 o 
  -5   3   7        1.01        3.10      2.04 o 
  -4   3   7      283.97      288.65      9.79 o 
  -3   3   7       16.36       19.87      2.93 o 
  -2   3   7      237.74      222.16      8.08 o 
  -1   3   7      644.11      650.20     11.85 o 
   0   3   7      441.24      397.33     11.27 o 
   1   3   7       21.59       19.85      1.89 o 
   2   3   7        1.26       -1.13      1.13 o 
   3   3   7      119.61      109.89      5.14 o 
   4   3   7      263.54      268.85      7.25 o 
   5   3   7       78.31       84.48      4.06 o 
   6   3   7       96.76       76.47      4.09 o 
   7   3   7      398.45      375.54      9.70 o 
   8   3   7      124.25      131.99      6.76 o 
   9   3   7        1.02       -2.28      2.28 o 
  10   3   7        5.64        2.78      3.26 o 
  11   3   7        8.09        4.93      3.70 o 
  12   3   7        4.95        2.68      5.11 o 
 -12   4   7       13.78       21.10      4.73 o 
 -11   4   7       13.93       17.78      4.02 o 
 -10   4   7        2.91       -1.41      2.49 o 
  -9   4   7        1.53        3.04      2.75 o 
  -8   4   7      122.90      117.14      7.23 o 
  -7   4   7       94.20       97.72      8.16 o 
  -6   4   7       85.79       72.73      5.33 o 
  -5   4   7     1732.96     1643.07     34.68 o 
  -4   4   7      572.77      540.19     14.96 o 
  -3   4   7       94.38       89.51      5.33 o 
  -2   4   7      528.31      534.63     10.10 o 
  -1   4   7     1199.98     1184.84     19.61 o 
   0   4   7      176.56      170.64      5.15 o 
   1   4   7       66.22       56.09      4.14 o 
   2   4   7       33.60       35.27      2.75 o 
   3   4   7      184.70      183.30      7.35 o 
   4   4   7      339.59      320.12      8.29 o 
   5   4   7      164.33      139.00      9.74 o 
   6   4   7       18.79       18.48      2.67 o 
   7   4   7       34.66       36.83      3.37 o 
   8   4   7       10.03       11.80      2.54 o 
   9   4   7      188.81      202.94      9.62 o 
  10   4   7       50.41       62.08      9.49 o 
  11   4   7       28.45       24.83      7.55 o 
 -12   5   7       42.20       35.97      5.58 o 
 -11   5   7        5.47       11.30      3.78 o 
 -10   5   7        4.17        1.42      4.02 o 
  -9   5   7        3.86       -0.73      2.58 o 
  -8   5   7      206.85      213.26      9.90 o 
  -7   5   7      197.67      196.63      9.30 o 
  -6   5   7       59.81       43.40      4.64 o 
  -5   5   7      102.91       98.95      6.27 o 
  -4   5   7       10.72       10.85      2.69 o 
  -3   5   7      560.88      562.09     15.64 o 
  -2   5   7     1282.73     1214.14     27.01 o 
  -1   5   7      817.06      755.89     14.03 o 
   0   5   7       19.61       26.47      2.34 o 
   1   5   7      203.59      188.00      5.82 o 
   2   5   7       21.14       20.97      2.38 o 
   3   5   7       75.66       72.84      3.92 o 
   4   5   7      588.71      551.48     12.13 o 
   5   5   7      165.40      149.37      5.85 o 
   6   5   7      145.78      139.71      5.89 o 
   7   5   7        0.72        4.52      2.28 o 
   8   5   7       79.22       88.60      5.15 o 
   9   5   7       22.97       21.18      6.57 o 
  10   5   7       34.52       38.22      8.28 o 
  11   5   7       79.31       88.12     11.68 o 
 -11   6   7       50.95       51.10      6.21 o 
 -10   6   7      106.34      104.84      7.82 o 
  -9   6   7      144.90      159.68      9.12 o 
  -8   6   7      121.90      140.99      8.43 o 
  -7   6   7        6.22        1.10      2.58 o 
  -6   6   7        7.32        6.94      2.93 o 
  -5   6   7      740.34      720.87     19.61 o 
  -4   6   7      483.87      477.20     14.70 o 
  -3   6   7      331.80      317.50     11.25 o 
  -2   6   7      546.66      497.61     14.66 o 
  -1   6   7       64.10       68.03      5.09 o 
   0   6   7       28.81       41.70      5.47 o 
   1   6   7       68.99       65.39      3.71 o 
   2   6   7       31.68       33.73      3.30 o 
   3   6   7      407.43      386.89      9.67 o 
   4   6   7      327.68      327.45      8.98 o 
   5   6   7        3.32        6.35      2.14 o 
   6   6   7      331.92      332.33     12.92 o 
   7   6   7        9.71        7.82      3.15 o 
   8   6   7       18.72       11.73      3.53 o 
   9   6   7       15.45       17.28      5.84 o 
  10   6   7       41.95       43.09      9.01 o 
 -10   7   7       12.77       12.51      4.21 o 
  -9   7   7       67.81       82.18     10.71 o 
  -8   7   7       19.39       15.88      4.19 o 
  -7   7   7        0.30        2.32      2.66 o 
  -6   7   7      295.69      308.82     12.31 o 
  -5   7   7        0.73        1.04      2.32 o 
  -4   7   7        5.57        5.10      2.74 o 
  -3   7   7        0.21       -1.35      3.04 o 
  -2   7   7      336.95      319.90     11.47 o 
  -1   7   7       13.94       11.41      2.91 o 
   0   7   7      448.02      446.63     13.86 o 
   1   7   7       84.08       83.11      5.26 o 
   2   7   7      322.92      339.28      9.15 o 
   3   7   7       33.00       36.34      3.40 o 
   4   7   7      394.23      382.88     10.09 o 
   5   7   7        2.29        2.93      2.41 o 
   6   7   7       28.10       29.29      4.64 o 
   7   7   7       28.41       33.07      4.90 o 
   8   7   7        7.45       10.26      3.67 o 
   9   7   7        0.50        8.03      5.84 o 
  -9   8   7      186.77      222.62     12.29 o 
  -8   8   7       13.88       20.81      4.71 o 
  -7   8   7      189.10      213.05     10.75 o 
  -6   8   7       46.65       57.68      6.02 o 
  -5   8   7      396.83      432.49     15.04 o 
  -4   8   7       11.10        7.06      2.93 o 
  -3   8   7       89.40      102.07      6.59 o 
  -2   8   7        5.07        4.44      2.66 o 
  -1   8   7      228.02      233.70      9.81 o 
   0   8   7       95.09       95.11      6.31 o 
   1   8   7      255.97      256.04     10.15 o 
   2   8   7        0.00        4.12      2.46 o 
   3   8   7      935.25      938.06     18.61 o 
   4   8   7       37.08       47.50      5.30 o 
   5   8   7       53.49       42.44      5.84 o 
   6   8   7      129.71      134.33      8.43 o 
   7   8   7       44.20       47.61      5.84 o 
   8   8   7        0.01        3.74      3.33 o 
  -8   9   7        1.20       -2.93      2.93 o 
  -7   9   7        1.23        0.82      5.36 o 
  -6   9   7       52.75       53.46      6.19 o 
  -5   9   7      348.60      364.44     23.73 o 
  -4   9   7       91.00       97.62      7.24 o 
  -3   9   7      100.85      110.28      7.42 o 
  -2   9   7        5.20        4.31      2.92 o 
  -1   9   7       85.06       78.54      6.26 o 
   0   9   7        1.29        1.84      2.63 o 
   1   9   7      114.87      107.72      6.83 o 
   2   9   7       77.37       69.14      9.49 o 
   3   9   7        3.40        0.24      4.63 o 
   4   9   7        3.02        0.73      2.81 o 
   5   9   7       12.87       11.05      3.95 o 
   6   9   7       63.94       66.11      7.30 o 
  -6  10   7        5.20        5.51      3.87 o 
  -5  10   7      224.53      256.05     12.19 o 
  -4  10   7      130.43      137.43     10.10 o 
  -3  10   7       56.29       66.22      6.26 o 
  -2  10   7        0.13       -4.50      4.50 o 
  -1  10   7        0.24       -1.33      3.77 o 
   0  10   7       47.19       54.29      9.49 o 
   1  10   7      370.38      335.94     20.20 o 
   2  10   7       62.08       67.43     10.22 o 
   3  10   7       22.11       33.11      8.76 o 
   4  10   7       41.27       48.69      9.74 o 
  -2  11   7       23.11       32.38      9.01 o 
  -1  11   7        0.91       -4.87      5.60 o 
   0  11   7       78.71       89.10     12.17 o 
   1  11   7       94.55       78.14     11.44 o 
   0 -16   8       18.39        6.86      3.85 o 
   1 -16   8       38.41       35.12      6.69 o 
  -4 -15   8        1.67       -1.09      3.33 o 
  -3 -15   8       56.61       54.44      6.51 o 
  -2 -15   8        3.45        5.34      8.64 o 
  -1 -15   8       37.99       31.61      5.33 o 
   0 -15   8      254.23      260.30     11.70 o 
   1 -15   8       25.26       23.57      4.78 o 
   2 -15   8       18.49       17.56      5.60 o 
   3 -15   8      154.73      154.25      8.69 o 
   4 -15   8       51.34       51.12      8.03 o 
   5 -15   8       42.53       44.79      7.79 o 
  -6 -14   8      102.92      116.11      9.22 o 
  -5 -14   8       52.81       50.84      6.59 o 
  -4 -14   8      520.92      574.66     19.02 o 
  -3 -14   8        0.04       -2.71      3.53 o 
  -2 -14   8      102.12      104.82      7.62 o 
  -1 -14   8      205.45      192.71      9.81 o 
   0 -14   8       13.01       12.62      3.61 o 
   1 -14   8       18.22       21.34      4.21 o 
   2 -14   8       26.50       28.18      4.30 o 
   3 -14   8       42.98       46.30      5.16 o 
   4 -14   8      153.36      142.90     11.20 o 
   5 -14   8       82.56       78.39      9.01 o 
   6 -14   8       57.85       50.63      7.55 o 
   7 -14   8       67.81       68.57     10.22 o 
  -8 -13   8      106.01       85.65      8.21 o 
  -7 -13   8        9.46        3.57      4.26 o 
  -6 -13   8      148.70      125.75      8.65 o 
  -5 -13   8       17.99       11.59      3.91 o 
  -4 -13   8        4.16        2.64      3.10 o 
  -3 -13   8        1.17        0.28      6.82 o 
  -2 -13   8      140.30      149.50     11.56 o 
  -1 -13   8      258.68      250.40     10.73 o 
   0 -13   8        1.49        4.63      2.66 o 
   1 -13   8        9.33        5.54      2.66 o 
   2 -13   8        1.42        1.43      2.39 o 
   3 -13   8       38.31       38.50      4.65 o 
   4 -13   8        0.40       -2.15      2.15 o 
   5 -13   8        1.24       -0.89      2.28 o 
   6 -13   8        1.40       -0.58      6.57 o 
   7 -13   8        7.94        8.01      7.18 o 
   8 -13   8       63.11       73.31      6.54 o 
   9 -13   8        0.57        1.10      3.08 o 
  -9 -12   8      205.27      228.96     12.16 o 
  -8 -12   8       49.35       45.47      6.20 o 
  -7 -12   8       13.18       16.75      4.68 o 
  -6 -12   8        1.57       -1.38      7.06 o 
  -5 -12   8       90.05       80.41      6.72 o 
  -4 -12   8       94.21       78.81      7.30 o 
  -3 -12   8        0.00       -4.14      4.14 o 
  -2 -12   8      288.63      271.73     11.08 o 
  -1 -12   8        3.80       -0.96      2.22 o 
   0 -12   8      100.43       90.93      6.09 o 
   1 -12   8      206.16      181.96      8.35 o 
   2 -12   8       97.51       90.69      6.11 o 
   3 -12   8       75.62       78.59      4.35 o 
   4 -12   8       41.60       38.38      3.42 o 
   5 -12   8        0.55        3.70      2.56 o 
   6 -12   8       10.66       10.43      3.18 o 
   7 -12   8        3.68        6.17      3.08 o 
   8 -12   8       10.92        9.38      3.50 o 
   9 -12   8        4.09       15.93      4.02 o 
  10 -12   8       14.80       20.00      4.65 o 
 -10 -11   8       49.96       49.72      6.76 o 
  -9 -11   8        0.78        4.32      3.32 o 
  -8 -11   8       86.83       87.49      7.66 o 
  -7 -11   8        6.24        3.38      3.18 o 
  -6 -11   8      340.23      349.83     13.45 o 
  -5 -11   8      141.35      123.44      9.62 o 
  -4 -11   8       65.34       53.43      5.44 o 
  -3 -11   8      791.24      689.99     19.02 o 
  -2 -11   8     1322.31     1320.15     37.25 o 
  -1 -11   8      725.07      667.82     17.86 o 
   0 -11   8      354.29      333.76     11.35 o 
   1 -11   8      135.80      146.89      5.50 o 
   2 -11   8      366.67      372.67      9.35 o 
   3 -11   8       38.65       28.58      2.97 o 
   4 -11   8       99.25       87.87      4.48 o 
   5 -11   8      633.39      636.78     16.95 o 
   6 -11   8       15.58       15.38      3.26 o 
   7 -11   8        1.38        3.45      2.66 o 
   8 -11   8        9.19        9.60      3.35 o 
   9 -11   8        0.27       -2.49      2.49 o 
  10 -11   8       94.39       80.66      6.93 o 
 -11 -10   8       52.67       51.12      6.80 o 
 -10 -10   8      188.44      192.76     10.61 o 
  -9 -10   8      246.25      252.61     11.92 o 
  -8 -10   8      375.64      375.65     14.51 o 
  -7 -10   8      237.58      234.16     10.74 o 
  -6 -10   8      505.16      486.96     15.84 o 
  -5 -10   8      272.35      264.40     10.74 o 
  -4 -10   8      244.79      271.16     13.88 o 
  -3 -10   8      219.06      210.01      9.05 o 
  -2 -10   8      120.71      123.59      6.76 o 
  -1 -10   8     1433.63     1319.91     22.18 o 
   0 -10   8      173.65      169.33      7.89 o 
   1 -10   8        6.54        5.25      2.79 o 
   2 -10   8      251.55      255.48      7.21 o 
   3 -10   8     1847.03     1823.32     29.51 o 
   4 -10   8       95.23       85.01      4.64 o 
   5 -10   8        4.19        6.25      2.56 o 
   6 -10   8      265.42      265.08      9.89 o 
   7 -10   8        1.09       -0.97      2.41 o 
   8 -10   8      115.20      130.18      7.45 o 
   9 -10   8       16.43       21.02      4.38 o 
  10 -10   8        9.18        3.01      2.81 o 
  11 -10   8       84.76       85.60      7.07 o 
 -11  -9   8      125.24      147.28      9.46 o 
 -10  -9   8      226.89      214.66     10.98 o 
  -9  -9   8      104.98      119.66      7.99 o 
  -8  -9   8      359.59      334.77     12.93 o 
  -7  -9   8       32.25       42.15      7.91 o 
  -6  -9   8      585.55      571.14     19.47 o 
  -5  -9   8      630.22      604.29     16.98 o 
  -4  -9   8      253.89      270.04     14.00 o 
  -3  -9   8      202.30      185.01      8.00 o 
  -2  -9   8      249.28      227.68      6.07 o 
  -1  -9   8      285.57      275.49      7.08 o 
   0  -9   8        0.02       -0.25      1.25 o 
   1  -9   8       62.19       54.93      3.27 o 
   2  -9   8        0.05       -0.24      1.72 o 
   3  -9   8      231.69      246.90      6.93 o 
   4  -9   8       99.95      122.31      5.76 o 
   5  -9   8       66.74       56.11      5.36 o 
   6  -9   8      761.28      748.31     18.83 o 
   7  -9   8       57.93       46.03      4.54 o 
   8  -9   8      151.14      156.51      7.82 o 
   9  -9   8        7.13        4.02      2.75 o 
  10  -9   8       72.70       75.64      6.34 o 
  11  -9   8       74.34       78.04      6.72 o 
  12  -9   8       18.85       22.10      4.89 o 
 -12  -8   8        3.39        5.23      4.26 o 
 -11  -8   8      302.60      347.04     14.24 o 
 -10  -8   8       23.93       27.58      4.73 o 
  -9  -8   8        2.95        2.71      2.98 o 
  -8  -8   8      209.27      190.08      9.28 o 
  -7  -8   8        1.11       -0.24      2.07 o 
  -6  -8   8       98.91      113.92      6.61 o 
  -5  -8   8      278.76      255.25      9.81 o 
  -4  -8   8      404.73      413.49     12.48 o 
  -3  -8   8      281.53      271.17      6.68 o 
  -2  -8   8      216.94      207.16      6.77 o 
  -1  -8   8      481.52      466.17      9.77 o 
   0  -8   8      312.22      302.63      7.99 o 
   1  -8   8        7.14        7.32      1.73 o 
   2  -8   8      166.48      156.19      5.06 o 
   3  -8   8        5.46        4.79      1.69 o 
   4  -8   8       31.00       25.29      2.43 o 
   5  -8   8      992.14      921.96     21.67 o 
   6  -8   8       54.32       46.98      6.57 o 
   7  -8   8       26.18       30.15      3.87 o 
   8  -8   8       85.64       73.79     11.93 o 
   9  -8   8       90.16       88.76      6.34 o 
  10  -8   8      123.60      119.22      7.48 o 
  11  -8   8       10.51       12.64      3.74 o 
  12  -8   8      176.47      190.55     10.35 o 
 -12  -7   8       12.61       15.79      4.37 o 
 -11  -7   8       73.27       75.32      6.93 o 
 -10  -7   8       11.57       15.21      3.79 o 
  -9  -7   8      118.37      112.56      8.89 o 
  -8  -7   8       25.42       29.51      4.26 o 
  -7  -7   8     1021.85      942.50     23.07 o 
  -6  -7   8      224.10      233.71      9.29 o 
  -5  -7   8       62.22       78.83      5.50 o 
  -4  -7   8      156.21      145.18      5.87 o 
  -3  -7   8        4.69        5.44      1.40 o 
  -2  -7   8     2156.67     2186.01     33.24 o 
  -1  -7   8      200.64      192.14      5.44 o 
   0  -7   8        3.11        4.82      1.35 o 
   1  -7   8       23.46       29.62      2.34 o 
   2  -7   8      150.00      162.97      4.96 o 
   3  -7   8      101.28       91.52      3.65 o 
   4  -7   8      102.74      105.62      4.64 o 
   5  -7   8        2.35        0.83      1.95 o 
   6  -7   8      432.14      424.95     30.06 o 
   7  -7   8      110.24      102.91      8.28 o 
   8  -7   8        9.90       14.32      3.26 o 
   9  -7   8      124.57       99.13      6.51 o 
  10  -7   8      241.63      249.49     10.61 o 
  11  -7   8      103.91      102.05     10.22 o 
  12  -7   8       14.53        6.97      4.50 o 
 -13  -6   8        4.44       12.66      5.84 o 
 -12  -6   8       34.37       38.13      5.65 o 
 -11  -6   8        5.39        3.52      3.08 o 
 -10  -6   8      166.40      163.66      8.66 o 
  -9  -6   8        3.37        7.60      3.89 o 
  -8  -6   8      165.97      163.93      7.97 o 
  -7  -6   8       47.17       39.22      3.03 o 
  -6  -6   8      256.96      245.93      6.73 o 
  -5  -6   8     2995.25     3021.93     49.33 o 
  -4  -6   8      196.47      209.58      5.77 o 
  -3  -6   8     1423.62     1394.07     22.40 o 
  -2  -6   8      209.34      206.51      5.55 o 
  -1  -6   8       71.06      105.69      3.78 o 
   0  -6   8      870.67      849.59     14.75 o 
   1  -6   8      507.48      543.70     10.49 o 
   2  -6   8      131.86      115.38      3.89 o 
   3  -6   8       99.36      112.11      3.70 o 
   4  -6   8      401.77      412.94      8.30 o 
   5  -6   8      417.91      376.72     11.17 o 
   6  -6   8       65.83       52.94      4.39 o 
   7  -6   8     1284.87     1246.92     42.24 o 
   8  -6   8      128.06      106.53      7.91 o 
   9  -6   8       14.96       13.07      3.22 o 
  10  -6   8      143.57      134.56      8.64 o 
  11  -6   8      198.82      197.74      9.67 o 
  12  -6   8       28.00       23.62      4.48 o 
  13  -6   8      300.83      311.64     13.00 o 
 -13  -5   8       70.28       76.92     10.71 o 
 -12  -5   8       39.03       52.23      5.92 o 
 -11  -5   8        2.42        6.98      3.22 o 
 -10  -5   8        0.74        1.48      2.66 o 
  -9  -5   8        3.32        3.93      1.77 o 
  -8  -5   8       65.63       66.39      4.86 o 
  -7  -5   8      305.50      332.12      8.41 o 
  -6  -5   8      241.25      224.80      6.34 o 
  -5  -5   8      271.02      230.94      6.21 o 
  -4  -5   8      192.54      196.10      5.45 o 
  -3  -5   8       24.55       23.45      1.94 o 
  -2  -5   8      367.05      362.19      7.77 o 
  -1  -5   8      303.18      308.74      6.91 o 
   0  -5   8        0.71        1.22      1.70 o 
   1  -5   8        6.03       10.22      1.49 o 
   2  -5   8       80.00       66.07      2.79 o 
   3  -5   8       50.26       56.87      2.48 o 
   4  -5   8      108.02      113.77      6.73 o 
   5  -5   8       52.38       44.54      4.26 o 
   6  -5   8      501.51      501.10     13.72 o 
   7  -5   8       91.78       87.06     12.05 o 
   8  -5   8      242.70      209.82      9.25 o 
   9  -5   8       13.75       19.44      3.60 o 
  10  -5   8       55.84       54.38      7.55 o 
  11  -5   8        6.38        6.68      4.14 o 
  12  -5   8        1.81        0.04      2.81 o 
  13  -5   8       15.62       21.59      4.65 o 
 -13  -4   8       24.93       21.42      7.06 o 
 -12  -4   8       12.60       15.58      5.60 o 
 -11  -4   8        1.62       -1.75      1.75 o 
 -10  -4   8        7.12       10.42      2.24 o 
  -9  -4   8        2.15        1.47      1.59 o 
  -8  -4   8        6.26        5.80      1.88 o 
  -7  -4   8      148.56      151.26      5.25 o 
  -6  -4   8        1.23       -0.51      2.40 o 
  -5  -4   8        5.88        5.74      1.64 o 
  -4  -4   8      455.54      422.90      8.80 o 
  -3  -4   8     1812.12     1788.51     27.42 o 
  -2  -4   8       11.79       13.78      1.57 o 
  -1  -4   8       21.66       30.51      2.04 o 
   0  -4   8       45.44       50.66      2.46 o 
   1  -4   8      862.53      903.13     15.10 o 
   2  -4   8      408.33      433.65      9.16 o 
   3  -4   8       37.24       40.69      4.43 o 
   4  -4   8       44.85       39.66      2.42 o 
   5  -4   8       67.96       80.66      4.78 o 
   6  -4   8      540.31      503.06     13.64 o 
   7  -4   8      488.90      473.93     13.64 o 
   8  -4   8        1.05        0.33      2.15 o 
   9  -4   8       73.46       66.13      5.44 o 
  10  -4   8      110.81      114.83      7.03 o 
  11  -4   8       62.55       51.30      6.45 o 
  12  -4   8       36.59       47.20      5.50 o 
  13  -4   8       21.17       23.91      4.74 o 
 -13  -3   8        0.19       -3.16      3.16 o 
 -12  -3   8        0.63       -3.37      5.84 o 
 -11  -3   8      198.54      225.69      9.94 o 
 -10  -3   8        7.02        6.75      2.02 o 
  -9  -3   8       48.87       43.25      3.35 o 
  -8  -3   8       12.93       19.28      2.42 o 
  -7  -3   8        3.79        1.42      1.35 o 
  -6  -3   8      257.69      235.13      6.35 o 
  -5  -3   8       42.51       45.22      3.23 o 
  -4  -3   8      129.93      125.34      4.76 o 
  -3  -3   8      690.73      740.79     12.96 o 
  -2  -3   8       22.95       27.69      2.20 o 
  -1  -3   8       89.38      104.86      3.47 o 
   0  -3   8      177.51      163.03      4.50 o 
   1  -3   8      618.56      602.93     14.13 o 
   2  -3   8      595.92      629.26     11.32 o 
   3  -3   8      802.60      864.22     14.60 o 
   4  -3   8     1935.42     1890.87     28.67 o 
   5  -3   8      269.99      280.22      9.15 o 
   6  -3   8      813.96      760.49     18.28 o 
   7  -3   8        5.12        5.21      2.39 o 
   8  -3   8      354.96      345.40     12.05 o 
   9  -3   8        6.76        6.02      2.66 o 
  10  -3   8        0.00       -2.04      6.45 o 
  11  -3   8       29.80       27.13      4.47 o 
  12  -3   8      174.45      187.63     10.22 o 
  13  -3   8       87.85       81.94     14.61 o 
 -13  -2   8        6.64        7.62      4.26 o 
 -12  -2   8        0.79        0.50      2.32 o 
 -11  -2   8       19.83       20.85      6.94 o 
 -10  -2   8        2.40        2.05      2.32 o 
  -9  -2   8      143.66      112.06      7.30 o 
  -8  -2   8      163.77      141.96      5.13 o 
  -7  -2   8       14.85        8.55      1.57 o 
  -6  -2   8        0.44       -0.16      1.06 o 
  -5  -2   8        0.10        3.14      1.20 o 
  -4  -2   8        2.54        4.70      1.19 o 
  -3  -2   8      333.46      351.63     14.43 o 
  -2  -2   8       87.69       83.16      2.98 o 
  -1  -2   8       83.03       84.65      2.98 o 
   0  -2   8        1.13        2.30      1.58 o 
   1  -2   8      279.62      285.79      8.78 o 
   2  -2   8      378.41      427.78      8.55 o 
   3  -2   8      190.56      231.27      5.59 o 
   4  -2   8     1653.49     1684.04     26.10 o 
   5  -2   8      210.35      204.33      7.69 o 
   6  -2   8      346.49      354.08     11.13 o 
   7  -2   8      936.26      865.44     20.70 o 
   8  -2   8      659.14      613.28     23.73 o 
   9  -2   8       27.63       29.57      4.12 o 
  10  -2   8       76.31       64.50      5.75 o 
  11  -2   8       66.95       59.57      9.62 o 
  12  -2   8       75.97       91.86      7.23 o 
  13  -2   8       18.73       22.94      4.89 o 
 -13  -1   8        7.19       11.68      5.60 o 
 -12  -1   8        0.43       -0.54      2.51 o 
 -11  -1   8      115.19       94.70     12.90 o 
 -10  -1   8       11.03       13.71      3.26 o 
  -9  -1   8       16.33       12.16      3.10 o 
  -8  -1   8        7.92       11.64      2.98 o 
  -7  -1   8        7.66        3.60      1.32 o 
  -6  -1   8        1.09        1.47      1.66 o 
  -5  -1   8      313.12      309.93      6.82 o 
  -4  -1   8      212.70      186.23      4.71 o 
  -3  -1   8     1168.04     1232.75     36.55 o 
  -2  -1   8      773.72      793.49     13.40 o 
  -1  -1   8       51.02       35.66      2.78 o 
   0  -1   8       45.61       49.40      2.38 o 
   1  -1   8      284.45      312.00      6.85 o 
   2  -1   8     2123.69     2276.94     57.63 o 
   3  -1   8      646.39      656.23     12.01 o 
   4  -1   8      134.07      138.84      6.67 o 
   5  -1   8       80.23       90.79      4.54 o 
   6  -1   8      912.84      883.74     19.41 o 
   7  -1   8      440.17      445.26     13.41 o 
   8  -1   8      934.10      920.53     22.53 o 
   9  -1   8      120.54      125.18      7.30 o 
  10  -1   8        0.02       -0.03      5.36 o 
  11  -1   8      152.20      145.33      8.34 o 
  12  -1   8        1.21        2.34      3.15 o 
  13  -1   8       42.29       39.90      6.45 o 
 -13   0   8       25.76       18.65      4.56 o 
 -12   0   8       70.65       76.20      6.63 o 
 -11   0   8        0.07        1.83      2.58 o 
 -10   0   8        4.37        5.48      2.66 o 
  -9   0   8       21.70       22.65      3.79 o 
  -8   0   8       14.42       22.62      3.70 o 
  -7   0   8       14.13        9.93      2.92 o 
  -6   0   8       14.24       13.61      2.66 o 
  -5   0   8       28.77       23.08      3.08 o 
  -4   0   8      277.88      293.95      9.46 o 
  -3   0   8      334.33      321.43      9.90 o 
  -2   0   8      761.38      762.60     12.92 o 
  -1   0   8       22.30       24.47      3.76 o 
   0   0   8      223.60      246.00      8.52 o 
   1   0   8       79.43       83.91      6.96 o 
   2   0   8      113.28      108.81      3.79 o 
   3   0   8      140.72      141.73      4.53 o 
   4   0   8        0.30       -0.13      1.58 o 
   5   0   8      416.87      410.41     10.72 o 
   6   0   8      353.93      301.06      7.55 o 
   7   0   8      437.51      419.26     12.99 o 
   8   0   8      538.14      527.35     15.39 o 
   9   0   8       10.86        7.54      3.65 o 
  10   0   8      123.48      109.69      7.14 o 
  11   0   8       17.42       17.39      4.02 o 
  12   0   8       23.49       25.27      4.99 o 
 -13   1   8      148.34      161.54     13.39 o 
 -12   1   8       99.71      108.20      7.66 o 
 -11   1   8      123.41      116.35      7.66 o 
 -10   1   8       23.40       23.02      4.02 o 
  -9   1   8      114.28      104.71      9.62 o 
  -8   1   8      328.72      327.25     11.78 o 
  -7   1   8        8.82        3.23      2.11 o 
  -6   1   8      181.85      166.94      8.52 o 
  -5   1   8      691.07      681.57     17.38 o 
  -4   1   8        3.77        3.44      4.02 o 
  -3   1   8       64.27       94.23      5.16 o 
  -2   1   8      101.19      107.21      5.25 o 
  -1   1   8        6.96        8.46      1.17 o 
   0   1   8      213.42      236.79      6.66 o 
   1   1   8     1638.76     1678.20     47.23 o 
   2   1   8        3.04       12.47      1.79 o 
   3   1   8       16.07       20.02      2.08 o 
   4   1   8      211.48      200.18      5.79 o 
   5   1   8      384.86      391.39     12.27 o 
   6   1   8      111.51      106.95      4.50 o 
   7   1   8       78.65       84.24      6.57 o 
   8   1   8      188.41      182.09     14.12 o 
   9   1   8        4.30        2.27      2.84 o 
  10   1   8        0.67        0.73      2.93 o 
  11   1   8        0.34        0.95      3.18 o 
  12   1   8      202.13      237.99     18.62 o 
 -12   2   8       11.79       17.76      4.33 o 
 -11   2   8        8.00       13.36      3.78 o 
 -10   2   8      171.32      186.46      9.38 o 
  -9   2   8       34.36       39.80      6.94 o 
  -8   2   8      686.69      647.28     18.74 o 
  -7   2   8      463.77      451.86     14.02 o 
  -6   2   8      179.07      168.29      7.75 o 
  -5   2   8      344.03      321.81     12.17 o 
  -4   2   8        0.05        1.26      1.80 o 
  -3   2   8      343.69      321.98     10.41 o 
  -2   2   8       30.60       35.56      3.44 o 
  -1   2   8        9.59        7.29      1.66 o 
   0   2   8       89.82       90.24      4.32 o 
   1   2   8        0.50        1.05      1.20 o 
   2   2   8      176.72      188.54      6.57 o 
   3   2   8        3.34       10.59      2.44 o 
   4   2   8      203.17      213.74      6.29 o 
   5   2   8        2.80        7.90      2.49 o 
   6   2   8      184.80      188.83      6.39 o 
   7   2   8      644.41      607.98     17.99 o 
   8   2   8        9.83       10.92      3.35 o 
   9   2   8        0.03       -0.73      2.75 o 
  10   2   8      184.84      195.09     21.30 o 
  11   2   8      232.03      227.67     10.84 o 
  12   2   8       50.19       49.87      6.36 o 
 -12   3   8        0.38        0.84      3.18 o 
 -11   3   8        1.55        7.15      3.01 o 
 -10   3   8       88.36      104.01      7.22 o 
  -9   3   8       57.71       62.09      5.85 o 
  -8   3   8      123.13      119.15     10.83 o 
  -7   3   8        0.00        1.55      2.15 o 
  -6   3   8     1174.01     1112.63     32.13 o 
  -5   3   8       41.96       38.79      4.12 o 
  -4   3   8      791.67      750.92     19.02 o 
  -3   3   8      178.48      180.31      9.01 o 
  -2   3   8        4.27        4.50      2.07 o 
  -1   3   8      117.13      119.25      3.90 o 
   0   3   8       54.20       54.46      4.78 o 
   1   3   8       57.41       45.21      2.79 o 
   2   3   8      344.01      313.17     10.70 o 
   3   3   8      190.31      209.89     17.77 o 
   4   3   8       78.14       63.27      4.54 o 
   5   3   8      283.96      234.36      8.63 o 
   6   3   8        0.17        1.38      1.87 o 
   7   3   8      102.58      109.50      5.25 o 
   8   3   8      258.76      254.89     10.67 o 
   9   3   8        0.63       -3.29      3.29 o 
  10   3   8       95.22      108.06      7.74 o 
  11   3   8        1.46       -3.27      3.27 o 
 -12   4   8        7.15       12.21      4.09 o 
 -11   4   8        8.46        6.72      3.33 o 
 -10   4   8       30.05       41.21      5.50 o 
  -9   4   8      145.47      139.74      8.76 o 
  -8   4   8        3.13        9.49      3.27 o 
  -7   4   8        6.49        4.07      2.66 o 
  -6   4   8        5.33        0.78      2.28 o 
  -5   4   8       17.01       18.18      3.77 o 
  -4   4   8     1556.80     1468.99     31.92 o 
  -3   4   8      387.25      391.57     12.47 o 
  -2   4   8     1831.74     1723.51     35.87 o 
  -1   4   8       55.16       63.93      4.71 o 
   0   4   8      339.72      319.21     10.67 o 
   1   4   8       55.42       62.26      4.78 o 
   2   4   8      118.59      126.59      4.86 o 
   3   4   8        0.01       -0.03      2.70 o 
   4   4   8        9.93       12.47      2.34 o 
   5   4   8      492.53      483.71     13.08 o 
   6   4   8        5.27        9.60      6.91 o 
   7   4   8        0.14        6.54      4.93 o 
   8   4   8       38.57       49.42      7.30 o 
   9   4   8       10.11        7.65      3.53 o 
  10   4   8        5.16        4.14      4.87 o 
  11   4   8        2.89       -3.89      3.89 o 
 -11   5   8      102.04       94.65      7.91 o 
 -10   5   8        1.88        2.13      3.18 o 
  -9   5   8      180.58      202.93     10.24 o 
  -8   5   8       58.93       59.75      5.84 o 
  -7   5   8      263.08      233.32     10.41 o 
  -6   5   8      118.25      119.38      7.21 o 
  -5   5   8      308.92      287.45     11.00 o 
  -4   5   8      121.66      113.39      6.61 o 
  -3   5   8      120.04      117.75      6.69 o 
  -2   5   8       46.60       42.94      5.36 o 
  -1   5   8       11.67        8.16      2.75 o 
   0   5   8       30.92       34.03      3.95 o 
   1   5   8       91.11      108.48      4.54 o 
   2   5   8      110.24       95.40      6.95 o 
   3   5   8      106.00      102.25      4.71 o 
   4   5   8        2.84        5.18      4.87 o 
   5   5   8       12.65       13.48      5.23 o 
   6   5   8        2.15        4.19      2.91 o 
   7   5   8       79.56       78.50      4.91 o 
   8   5   8        0.85       -1.22      4.38 o 
  10   5   8       37.31       53.80      9.49 o 
 -10   6   8       46.78       45.69      6.09 o 
  -9   6   8      217.97      217.01     10.93 o 
  -8   6   8      113.43      100.65      7.49 o 
  -7   6   8       13.79       13.56      3.63 o 
  -6   6   8       91.50       89.16      6.53 o 
  -5   6   8       89.20       82.70      6.33 o 
  -4   6   8       13.17        9.47      3.01 o 
  -3   6   8      260.25      258.90     10.39 o 
  -2   6   8      337.11      318.60     11.57 o 
  -1   6   8        9.54        7.25      2.74 o 
   0   6   8       47.77       51.71      8.89 o 
   1   6   8      238.21      250.12     15.46 o 
   2   6   8      372.40      391.20      9.90 o 
   3   6   8      102.08       94.41      4.84 o 
   4   6   8       96.83      102.99      6.88 o 
   5   6   8        2.13        2.64      2.19 o 
   6   6   8       98.63      106.15      7.05 o 
   7   6   8       45.50       50.86     10.71 o 
   8   6   8       17.79       11.44      5.60 o 
   9   6   8        2.38        0.00      4.87 o 
  -9   7   8       19.56       23.04     11.81 o 
  -8   7   8       96.88       99.52      7.57 o 
  -7   7   8        0.18       -2.34      2.34 o 
  -6   7   8       16.05       15.69      3.70 o 
  -5   7   8        3.17        6.69      3.10 o 
  -4   7   8        0.87       -0.12      2.41 o 
  -3   7   8      106.59      100.05      6.69 o 
  -2   7   8        5.97        3.41      3.41 o 
  -1   7   8        1.82       10.35      2.93 o 
   0   7   8       53.11       52.94      5.03 o 
   1   7   8      168.14      141.61      7.48 o 
   2   7   8        3.27        1.58      4.26 o 
   3   7   8      222.49      216.39      7.44 o 
   4   7   8      907.98      909.90     18.33 o 
   5   7   8      506.92      523.13     12.87 o 
   6   7   8        1.29        0.73      2.93 o 
   7   7   8       73.87       71.84      6.54 o 
   8   7   8        1.89       12.42      5.36 o 
  -8   8   8       88.20      107.72     10.71 o 
  -7   8   8       50.46       65.97      9.74 o 
  -6   8   8      275.59      301.25     12.97 o 
  -5   8   8      338.39      364.77     14.10 o 
  -4   8   8       62.73       57.05      9.74 o 
  -3   8   8        6.62        8.85      3.22 o 
  -2   8   8       13.86       12.66      3.33 o 
  -1   8   8        0.00        1.72      4.63 o 
   0   8   8      157.56      156.05      8.35 o 
   1   8   8      587.84      600.79     17.61 o 
   2   8   8       97.07       82.58      6.08 o 
   3   8   8        0.43       -1.76      2.63 o 
   5   8   8      350.20      330.56     13.15 o 
   6   8   8       84.14       77.60      7.13 o 
   7   8   8        3.33        2.53      3.24 o 
  -6   9   8      174.53      201.10     10.83 o 
  -5   9   8       69.89       90.42      7.57 o 
  -4   9   8      203.28      206.93     10.46 o 
  -3   9   8       16.28       21.41      4.47 o 
  -2   9   8        3.55        5.36      3.27 o 
  -1   9   8       31.63       29.43      4.55 o 
   0   9   8      182.20      178.13     11.20 o 
   1   9   8      212.03      195.01      9.41 o 
   2   9   8      128.81      144.84     13.15 o 
   3   9   8        0.92       10.47      5.36 o 
   4   9   8       46.11       44.06      9.25 o 
   5   9   8      173.82      174.54     15.09 o 
  -4  10   8       68.13       95.58      7.78 o 
  -3  10   8       24.32       36.27      5.72 o 
  -2  10   8        7.48        5.26      3.39 o 
  -1  10   8        2.23        4.18      4.38 o 
   0  10   8       32.66       15.82      6.57 o 
   1  10   8        1.56        8.52      4.87 o 
   2  10   8       58.69       70.60     10.47 o 
   0 -16   9       10.73       21.93      8.89 o 
   1 -16   9       15.09       10.12      4.21 o 
  -4 -15   9       22.75       17.36      4.80 o 
  -3 -15   9       51.17       51.30     10.22 o 
  -2 -15   9        0.58       -0.26      6.69 o 
  -1 -15   9       24.38       24.94      4.98 o 
   0 -15   9       21.80       19.83      5.23 o 
   1 -15   9       14.70       16.65      4.21 o 
   2 -15   9       86.71       92.36      9.74 o 
   3 -15   9       95.67      101.76      9.98 o 
   4 -15   9       78.63       65.73      9.01 o 
   5 -15   9        0.09        5.60      4.87 o 
  -6 -14   9       26.18       27.42     10.10 o 
  -5 -14   9      143.03      160.31      9.98 o 
  -4 -14   9        7.15        0.85      3.53 o 
  -3 -14   9       24.87       26.81      5.84 o 
  -2 -14   9        9.64        8.86      3.33 o 
  -1 -14   9        1.29        1.34      2.57 o 
   0 -14   9       56.26       56.05      5.75 o 
   1 -14   9        8.02        1.70      2.93 o 
   2 -14   9        7.49       13.39      3.79 o 
   3 -14   9       19.64       23.86      6.33 o 
   4 -14   9       81.95       73.03      8.76 o 
   5 -14   9        4.76        2.92      4.38 o 
   6 -14   9       83.95       89.71      9.98 o 
   7 -14   9        0.94        2.53      3.18 o 
  -8 -13   9       25.07       33.36      6.13 o 
  -7 -13   9        3.06        1.61      6.09 o 
  -6 -13   9        0.26        1.17      3.10 o 
  -5 -13   9        0.09        0.45      4.14 o 
  -4 -13   9        5.89        9.95      6.57 o 
  -3 -13   9        0.46        0.16      2.68 o 
  -2 -13   9       35.20       40.60      9.74 o 
  -1 -13   9        5.69        2.81      3.41 o 
   0 -13   9        0.49       -1.02      2.51 o 
   1 -13   9      320.66      312.09     11.78 o 
   2 -13   9        3.02        2.53      2.46 o 
   3 -13   9       10.05       15.28      4.26 o 
   4 -13   9       23.82       27.34      4.26 o 
   5 -13   9        5.60        7.67      6.57 o 
   6 -13   9        3.20        6.25      3.53 o 
   7 -13   9       57.88       55.13      5.67 o 
   8 -13   9        0.65        1.55      2.91 o 
  -9 -12   9        2.02       -0.02      3.41 o 
  -8 -12   9        5.98        6.82      3.96 o 
  -7 -12   9        0.83       -2.79      4.26 o 
  -6 -12   9        0.35        3.35      3.65 o 
  -5 -12   9      180.95      154.52      8.83 o 
  -4 -12   9       48.75       46.00      6.09 o 
  -3 -12   9      404.74      377.08     13.62 o 
  -2 -12   9        0.00        3.89      2.74 o 
  -1 -12   9       20.43        6.19      2.79 o 
   0 -12   9        4.21        1.63      2.63 o 
   1 -12   9      209.49      208.23      9.10 o 
   2 -12   9       85.45       89.86      4.76 o 
   3 -12   9      373.90      346.52      9.41 o 
   4 -12   9      124.20      144.93     10.95 o 
   5 -12   9        0.01        7.34      2.74 o 
   6 -12   9        0.92        3.67      2.66 o 
   7 -12   9       35.98       46.04      5.25 o 
   8 -12   9       89.94      114.36      7.40 o 
   9 -12   9      103.79      118.26      7.80 o 
 -10 -11   9      226.44      237.08     12.34 o 
  -9 -11   9       19.42       20.85      4.85 o 
  -8 -11   9        5.50        5.80      3.70 o 
  -7 -11   9       29.13       30.97      5.03 o 
  -6 -11   9      147.44      151.79      8.66 o 
  -5 -11   9        0.04       -0.39      3.89 o 
  -4 -11   9      275.89      289.12     11.50 o 
  -3 -11   9       72.29       63.10      9.49 o 
  -2 -11   9      900.72      819.81     21.04 o 
  -1 -11   9      250.81      225.82      9.35 o 
   0 -11   9      141.76      139.21      7.21 o 
   1 -11   9        3.21        3.36      1.81 o 
   2 -11   9        5.20        5.55      2.10 o 
   3 -11   9       19.32       16.59      2.61 o 
   4 -11   9      315.05      309.04     10.76 o 
   5 -11   9      435.37      431.12     13.34 o 
   6 -11   9        6.42        7.22      2.91 o 
   7 -11   9       16.06       13.04      3.44 o 
   8 -11   9        2.33        3.87      2.87 o 
   9 -11   9      237.86      278.98     11.78 o 
  10 -11   9       46.90       52.23      8.64 o 
 -10 -10   9      125.01      131.14      9.08 o 
  -9 -10   9       40.10       44.44      5.92 o 
  -8 -10   9       15.84       13.39      3.79 o 
  -7 -10   9      377.15      376.55     13.89 o 
  -6 -10   9       40.08       40.09      4.97 o 
  -5 -10   9        3.03        9.13      2.97 o 
  -4 -10   9      235.36      211.50      9.29 o 
  -3 -10   9       15.31       13.04      3.22 o 
  -2 -10   9       27.74       27.72      3.98 o 
  -1 -10   9      344.11      292.06      7.65 o 
   0 -10   9       57.96       45.92      3.21 o 
   1 -10   9      111.79       89.64      4.34 o 
   2 -10   9      248.44      260.22      7.45 o 
   3 -10   9      299.75      266.41      7.64 o 
   4 -10   9      172.51      190.25      7.92 o 
   5 -10   9      176.68      170.33      9.13 o 
   6 -10   9       73.22       77.58      5.67 o 
   7 -10   9      102.52      104.75      6.51 o 
   8 -10   9       67.39       83.39      6.31 o 
   9 -10   9       84.27       77.06      6.19 o 
  10 -10   9       29.05       26.23      4.63 o 
  11 -10   9       14.38        9.06      3.87 o 
 -11  -9   9       57.33       64.29      7.05 o 
 -10  -9   9       20.13       26.57      7.30 o 
  -9  -9   9      101.44       96.50      7.38 o 
  -8  -9   9       20.88       14.69      3.85 o 
  -7  -9   9      169.21      136.33      7.83 o 
  -6  -9   9      112.19       94.61      6.69 o 
  -5  -9   9       35.12       35.12      4.38 o 
  -4  -9   9       50.68       49.76      4.62 o 
  -3  -9   9      254.79      235.70      9.15 o 
  -2  -9   9       20.15       20.98      3.38 o 
  -1  -9   9      533.76      534.01     11.24 o 
   0  -9   9       81.40       64.97      3.54 o 
   1  -9   9      134.09      117.48      4.72 o 
   2  -9   9      242.18      252.21      7.12 o 
   3  -9   9      168.22      153.68      5.37 o 
   4  -9   9      180.57      183.21      7.66 o 
   5  -9   9       97.22       99.67      5.84 o 
   6  -9   9        0.04        0.47      2.04 o 
   7  -9   9       93.36       95.24      6.11 o 
   8  -9   9      295.04      281.48     10.98 o 
   9  -9   9       19.17       24.65      4.37 o 
  10  -9   9      137.42      154.32      8.76 o 
  11  -9   9       16.60       16.55      4.21 o 
 -12  -8   9       49.43       52.98      6.71 o 
 -11  -8   9       34.29       41.14      5.92 o 
 -10  -8   9        1.55        1.74      3.08 o 
  -9  -8   9       37.88       43.13      5.26 o 
  -8  -8   9       32.56       31.40      7.42 o 
  -7  -8   9       82.91       60.49      8.03 o 
  -6  -8   9      208.03      200.17      8.80 o 
  -5  -8   9      588.48      545.14     16.55 o 
  -4  -8   9       95.43       92.08      4.26 o 
  -3  -8   9       19.42       18.73      2.05 o 
  -2  -8   9      364.85      369.36      8.49 o 
  -1  -8   9      392.12      408.27      9.15 o 
   0  -8   9      222.25      223.50      6.26 o 
   1  -8   9       76.21       54.18      3.18 o 
   2  -8   9        2.30        0.22      1.39 o 
   3  -8   9      328.16      311.65      7.71 o 
   4  -8   9       40.64       44.80      4.13 o 
   5  -8   9      655.98      636.55     16.58 o 
   6  -8   9      307.87      262.46      9.79 o 
   7  -8   9       42.18       30.50      3.95 o 
   8  -8   9       36.74       53.01      5.13 o 
   9  -8   9       29.62       27.88      9.98 o 
  10  -8   9        0.64        4.20      2.91 o 
  11  -8   9       26.38       28.30      4.85 o 
  12  -8   9       18.28       16.96      4.50 o 
 -12  -7   9       29.17       27.76      5.30 o 
 -11  -7   9       37.56       43.56      5.67 o 
 -10  -7   9       10.15       15.88      5.11 o 
  -9  -7   9        8.17        5.38      4.99 o 
  -8  -7   9        0.26        2.50      2.46 o 
  -7  -7   9      272.02      294.29     10.95 o 
  -6  -7   9      103.45       99.18      5.25 o 
  -5  -7   9     1833.16     1813.21     41.80 o 
  -4  -7   9      235.28      225.84      6.30 o 
  -3  -7   9       51.52       44.62      4.32 o 
  -2  -7   9      586.03      518.99     10.56 o 
  -1  -7   9      963.65      948.13     16.55 o 
   0  -7   9      232.02      220.09      6.04 o 
   1  -7   9      637.41      660.03     12.55 o 
   2  -7   9      246.48      256.63      6.58 o 
   3  -7   9        3.60        2.96      1.25 o 
   4  -7   9       71.12       65.96      4.54 o 
   5  -7   9       90.99       90.87      5.50 o 
   6  -7   9      662.15      587.65     15.89 o 
   7  -7   9      470.37      458.00     13.91 o 
   8  -7   9      182.75      166.75     10.59 o 
   9  -7   9        1.13       -2.19      2.24 o 
  10  -7   9       50.35       49.07      5.30 o 
  11  -7   9       45.32       33.86      4.96 o 
  12  -7   9       20.55       23.39      4.82 o 
 -12  -6   9       79.18       96.89     11.93 o 
 -11  -6   9       30.60       33.95      6.21 o 
 -10  -6   9       12.73       21.67      4.12 o 
  -9  -6   9        5.02        5.23      2.75 o 
  -8  -6   9       41.09       36.99      3.21 o 
  -7  -6   9      350.39      327.49      8.55 o 
  -6  -6   9      236.85      236.77      7.31 o 
  -5  -6   9      897.07      878.83     15.98 o 
  -4  -6   9       71.47       82.49      3.71 o 
  -3  -6   9     2004.19     1892.80     29.44 o 
  -2  -6   9       60.95       61.76      3.05 o 
  -1  -6   9      693.49      653.51     12.25 o 
   0  -6   9       14.74       16.46      1.87 o 
   1  -6   9      110.34      132.89      4.38 o 
   2  -6   9        4.06        4.96      1.51 o 
   3  -6   9       73.94       72.59      3.15 o 
   4  -6   9      130.74      127.07      3.96 o 
   5  -6   9       82.14       67.91      4.78 o 
   6  -6   9        3.17        2.19      2.04 o 
   7  -6   9       72.45       78.57      5.48 o 
   8  -6   9      487.77      462.56     14.24 o 
   9  -6   9      251.64      223.15     12.05 o 
  10  -6   9        2.77       -1.41      2.56 o 
  11  -6   9       59.39       58.28      7.67 o 
  12  -6   9       93.83       86.52     14.61 o 
 -13  -5   9        0.30        3.65      5.11 o 
 -12  -5   9      132.80      161.40     14.36 o 
 -11  -5   9       10.78       15.58      5.84 o 
 -10  -5   9       75.97      101.97      8.16 o 
  -9  -5   9       93.07       78.22      4.44 o 
  -8  -5   9      315.32      283.01      8.01 o 
  -7  -5   9        8.89       12.73      2.21 o 
  -6  -5   9       54.20       61.79      4.24 o 
  -5  -5   9      336.91      306.03      7.65 o 
  -4  -5   9        0.37        1.17      1.42 o 
  -3  -5   9      410.42      389.63      8.46 o 
  -2  -5   9      101.76      104.66      5.27 o 
  -1  -5   9      719.09      675.99     12.42 o 
   0  -5   9        6.31        9.88      2.03 o 
   1  -5   9        5.53        8.64      1.39 o 
   2  -5   9       57.17       58.88      2.77 o 
   3  -5   9      840.09      913.78     15.64 o 
   4  -5   9      453.20      479.65      9.60 o 
   5  -5   9       63.01       57.21      4.33 o 
   6  -5   9      278.14      303.74     10.29 o 
   7  -5   9      638.92      598.58     18.14 o 
   8  -5   9      253.24      232.30     10.47 o 
   9  -5   9       25.04       22.31      3.80 o 
  10  -5   9        6.34        0.94      3.04 o 
  11  -5   9       11.04       13.45      7.06 o 
  12  -5   9       53.99       43.25      6.82 o 
 -13  -4   9      161.68      171.13     14.85 o 
 -12  -4   9      191.89      194.50     15.09 o 
 -11  -4   9        0.85        3.52      2.81 o 
 -10  -4   9        0.67        0.00      2.19 o 
  -9  -4   9      325.72      310.42     13.24 o 
  -8  -4   9       73.11       69.92      3.96 o 
  -7  -4   9        2.23        0.96      1.47 o 
  -6  -4   9       19.50       13.92      2.08 o 
  -5  -4   9      152.34      153.17      4.96 o 
  -4  -4   9      150.17      154.43      4.84 o 
  -3  -4   9      107.07       87.71      3.51 o 
  -2  -4   9        1.50        3.82      1.28 o 
  -1  -4   9        4.66        5.84      1.72 o 
   0  -4   9       54.47       53.88      2.70 o 
   1  -4   9      244.24      266.77      6.41 o 
   2  -4   9      612.14      646.93     11.92 o 
   3  -4   9       22.20       32.57      2.74 o 
   4  -4   9        0.36        2.60      3.41 o 
   5  -4   9      331.78      304.07      9.98 o 
   6  -4   9       47.50       49.23      4.99 o 
   7  -4   9      134.84      126.37      6.69 o 
   8  -4   9      807.27      743.03     19.32 o 
   9  -4   9      206.28      195.55      8.93 o 
  10  -4   9       10.27       16.96      4.38 o 
  11  -4   9      183.55      171.14      9.08 o 
  12  -4   9        1.10        1.80      5.11 o 
  13  -4   9       33.58       43.96      6.07 o 
 -13  -3   9       24.84       26.29      7.55 o 
 -12  -3   9        9.57       12.18      3.67 o 
 -11  -3   9        6.16       13.48      3.50 o 
 -10  -3   9      201.96      222.59      9.84 o 
  -9  -3   9        7.55        3.39      2.39 o 
  -8  -3   9       43.45       37.60      3.01 o 
  -7  -3   9        0.03        0.61      1.32 o 
  -6  -3   9        1.94        3.21      2.05 o 
  -5  -3   9       16.73       13.89      1.81 o 
  -4  -3   9      207.12      215.11      6.27 o 
  -3  -3   9       52.26       69.01      3.01 o 
  -2  -3   9      517.05      510.40     15.53 o 
  -1  -3   9      324.48      296.82      6.77 o 
   0  -3   9       52.13       48.30      2.50 o 
   1  -3   9      245.51      232.64      7.31 o 
   2  -3   9     1338.95     1458.51     23.17 o 
   3  -3   9      253.23      287.47      6.59 o 
   4  -3   9     1407.67     1353.77     21.69 o 
   5  -3   9      547.11      558.61     19.96 o 
   6  -3   9       92.88       89.30      5.44 o 
   7  -3   9       20.12       13.74      3.08 o 
   8  -3   9       11.77       10.25      3.04 o 
   9  -3   9       20.21       15.30      3.57 o 
  10  -3   9       16.59       19.07      3.98 o 
  11  -3   9        1.67        0.55      3.41 o 
  12  -3   9       43.56       38.15      5.60 o 
 -13  -2   9       58.18       60.23      6.41 o 
 -12  -2   9        7.18       12.64      3.67 o 
 -11  -2   9       27.45       18.63      4.04 o 
 -10  -2   9        1.10        5.60      2.93 o 
  -9  -2   9       65.86       52.53      5.15 o 
  -8  -2   9        3.26        2.63      2.07 o 
  -7  -2   9      604.41      500.87     24.22 o 
  -6  -2   9       26.48       28.46      2.31 o 
  -5  -2   9       10.82       12.20      1.61 o 
  -4  -2   9      155.34      140.52      8.68 o 
  -3  -2   9       10.16       21.19      1.82 o 
  -2  -2   9       80.05       83.58      3.16 o 
  -1  -2   9      205.58      209.58      8.60 o 
   0  -2   9       11.62       12.45      1.47 o 
   1  -2   9      308.82      297.17     12.41 o 
   2  -2   9        3.24        1.64      1.16 o 
   3  -2   9     2444.72     2553.01     38.11 o 
   4  -2   9     1845.24     1758.59     27.43 o 
   5  -2   9      341.33      317.71     10.33 o 
   6  -2   9      303.11      273.27      9.77 o 
   7  -2   9      815.92      806.95     66.94 o 
   8  -2   9        4.83        6.42      2.87 o 
   9  -2   9      113.24      108.41      6.96 o 
  10  -2   9       60.00       65.33      6.07 o 
  11  -2   9        0.03        3.62      3.41 o 
  12  -2   9       42.19       37.31      5.59 o 
 -13  -1   9       47.52       54.19      6.37 o 
 -12  -1   9        3.72        8.37      3.53 o 
 -11  -1   9       30.30       30.91      4.82 o 
 -10  -1   9        2.34       -1.70      2.07 o 
  -9  -1   9      200.60      146.12      7.80 o 
  -8  -1   9      285.16      266.96     10.29 o 
  -7  -1   9        8.12        8.63      2.51 o 
  -6  -1   9      114.23       98.81      8.89 o 
  -5  -1   9       41.65       29.23      3.33 o 
  -4  -1   9       11.71       12.48      1.48 o 
  -3  -1   9       48.24       46.70      2.17 o 
  -2  -1   9        5.06        1.61      1.53 o 
  -1  -1   9     1203.03     1240.85     23.77 o 
   0  -1   9        1.05        0.19      0.96 o 
   1  -1   9      125.30      143.61      4.41 o 
   2  -1   9      554.15      556.68     14.41 o 
   3  -1   9        0.58        1.34      1.25 o 
   4  -1   9       34.33       29.31      2.72 o 
   5  -1   9       50.69       50.08      5.32 o 
   6  -1   9      609.22      620.03     19.96 o 
   7  -1   9     1627.81     1529.33     32.48 o 
   8  -1   9        0.50       -1.01      4.14 o 
   9  -1   9       40.00       32.20      4.56 o 
  10  -1   9        9.54        9.21      3.35 o 
  11  -1   9       19.86       17.73      4.30 o 
  12  -1   9       70.67       94.62     11.93 o 
 -13   0   9        4.64        5.76      3.60 o 
 -12   0   9        1.94        5.01      3.26 o 
 -11   0   9        4.77       -0.81      2.49 o 
 -10   0   9       53.81       52.94      5.42 o 
  -9   0   9        6.16        8.63      7.55 o 
  -8   0   9       18.90       18.97      3.44 o 
  -7   0   9       68.48       60.11      4.98 o 
  -6   0   9      233.68      203.60      8.43 o 
  -5   0   9       28.16       27.79      3.53 o 
  -4   0   9        3.75        9.30      2.22 o 
  -3   0   9      232.94      224.97      8.35 o 
  -2   0   9      432.87      411.85      8.08 o 
  -1   0   9      932.83      983.81     16.41 o 
   0   0   9      206.66      207.85      5.42 o 
   1   0   9       18.63       18.56      1.90 o 
   2   0   9        4.59        1.33      1.24 o 
   3   0   9      119.67      125.03      4.48 o 
   4   0   9        3.74        4.78      1.93 o 
   5   0   9      120.46      118.27      4.60 o 
   6   0   9      159.24      142.09      5.08 o 
   7   0   9        8.21       10.29      7.18 o 
   8   0   9       68.40       55.30      5.25 o 
   9   0   9      182.28      185.91      9.20 o 
  10   0   9        6.87        5.48      6.45 o 
  11   0   9        3.50        8.38      3.57 o 
  12   0   9      234.38      291.49     24.22 o 
 -12   1   9        1.50        0.19      2.63 o 
 -11   1   9        7.37        7.53      7.18 o 
 -10   1   9      161.77      171.63      9.03 o 
  -9   1   9      142.80      118.06      7.31 o 
  -8   1   9        2.21        4.80      2.49 o 
  -7   1   9       12.83       10.37      3.53 o 
  -6   1   9        2.31        2.40      2.11 o 
  -5   1   9       49.77       49.06      5.48 o 
  -4   1   9      544.74      544.65     15.06 o 
  -3   1   9        9.14       11.93      2.80 o 
  -2   1   9        9.43       10.30      1.07 o 
  -1   1   9       30.58       34.37      2.09 o 
   0   1   9      105.25      116.33      4.66 o 
   1   1   9       24.43       30.36      2.34 o 
   2   1   9        8.95       14.13      2.47 o 
   3   1   9      378.96      334.60     10.53 o 
   4   1   9      101.76      104.12      4.31 o 
   5   1   9       30.15       31.27      3.81 o 
   6   1   9        0.03       -0.16      2.91 o 
   7   1   9       32.50       32.38      4.26 o 
   8   1   9      158.60      147.42      7.99 o 
   9   1   9      135.61      123.18      7.57 o 
  10   1   9       29.37       36.30      5.36 o 
  11   1   9      185.66      189.77     10.07 o 
  12   1   9       19.07       22.22      8.03 o 
 -12   2   9       17.01       17.07      4.29 o 
 -11   2   9      162.85      193.09     10.15 o 
 -10   2   9        0.59        1.58      2.93 o 
  -9   2   9       79.05       80.68      6.54 o 
  -8   2   9       37.89       33.06      4.47 o 
  -7   2   9      222.98      212.30     14.48 o 
  -6   2   9      328.29      322.67     11.52 o 
  -5   2   9      202.95      193.03      8.43 o 
  -4   2   9      602.09      574.01     15.83 o 
  -3   2   9      135.38      132.98      6.71 o 
  -2   2   9        3.36        5.00      2.92 o 
  -1   2   9       20.35       19.31      1.75 o 
   0   2   9      139.73      139.21      4.52 o 
   1   2   9       23.97       27.59      2.74 o 
   2   2   9       11.96       10.60      1.91 o 
   3   2   9        2.69       -0.21      1.51 o 
   4   2   9        4.45        6.18      1.69 o 
   5   2   9        9.85        8.86      2.95 o 
   6   2   9      273.03      261.32      7.69 o 
   7   2   9      125.74      114.59      8.16 o 
   8   2   9       61.44       58.74      9.37 o 
   9   2   9        0.33        0.83      6.69 o 
  10   2   9      210.84      200.15     10.15 o 
  11   2   9       50.96       46.94      6.57 o 
 -11   3   9        7.67        7.65      3.29 o 
 -10   3   9        9.67       12.66      4.13 o 
  -9   3   9       12.85       12.39      3.53 o 
  -8   3   9       38.73       37.68      4.81 o 
  -7   3   9       16.13       13.72      3.26 o 
  -6   3   9      277.33      246.83     10.16 o 
  -5   3   9      161.28      146.57      7.57 o 
  -4   3   9     1290.12     1221.90     27.80 o 
  -3   3   9      599.24      575.35     16.00 o 
  -2   3   9       65.75       69.46      5.08 o 
  -1   3   9       31.30       29.40      3.70 o 
   0   3   9        3.62        3.33      1.44 o 
   1   3   9        2.24        4.48      1.98 o 
   2   3   9       36.15       30.67      3.15 o 
   3   3   9      451.31      388.16      9.37 o 
   4   3   9      258.26      238.96      7.19 o 
   5   3   9       63.50       68.11      4.04 o 
   6   3   9       27.67       25.33      3.11 o 
   7   3   9        2.54        0.59      2.74 o 
   8   3   9       52.39       47.42      5.34 o 
   9   3   9        0.15        0.46      3.53 o 
  10   3   9        1.09        2.76      3.39 o 
  11   3   9       10.72       11.20      5.84 o 
 -11   4   9        6.03        7.72      3.53 o 
 -10   4   9        3.38        5.69      3.53 o 
  -9   4   9       10.81       12.66      3.79 o 
  -8   4   9        0.01        1.38      2.56 o 
  -7   4   9        8.42        4.24      4.02 o 
  -6   4   9       22.07       20.39      3.67 o 
  -5   4   9       28.89       23.08      3.74 o 
  -4   4   9       78.60       67.61      5.33 o 
  -3   4   9      307.56      305.42     11.09 o 
  -2   4   9       52.80       53.38      4.81 o 
  -1   4   9        1.88        1.59      1.97 o 
   0   4   9      283.25      249.40      9.55 o 
   1   4   9        0.68        1.15      1.53 o 
   2   4   9        0.19       -1.43      1.43 o 
   3   4   9       48.68       52.70      3.57 o 
   4   4   9        7.77        2.07      1.92 o 
   5   4   9       87.75       84.33      4.57 o 
   6   4   9      111.72       93.36      5.01 o 
   7   4   9       36.11       42.86      3.96 o 
   8   4   9        2.69        2.91      7.79 o 
   9   4   9        7.24        5.73      3.70 o 
  10   4   9       10.09       18.26      6.09 o 
 -10   5   9        9.22        7.04      3.67 o 
  -9   5   9       15.83       17.76      4.26 o 
  -8   5   9       73.20       69.02      6.82 o 
  -7   5   9       14.56       14.86      6.33 o 
  -6   5   9      294.05      293.66     11.87 o 
  -5   5   9        0.13       -0.58      3.04 o 
  -4   5   9       19.74       28.54      4.87 o 
  -3   5   9      115.85      102.25      6.51 o 
  -2   5   9      428.96      429.12     13.84 o 
  -1   5   9        1.31        1.42      2.16 o 
   0   5   9      265.45      246.93      9.89 o 
   1   5   9       25.05       25.83      3.78 o 
   2   5   9       11.03       12.43      3.15 o 
   3   5   9        5.85        3.54      2.00 o 
   4   5   9      497.13      486.46     11.70 o 
   5   5   9       20.88       17.09      2.94 o 
   6   5   9       41.22       35.38      7.79 o 
   7   5   9      462.15      484.42     12.41 o 
   8   5   9      102.87      111.74     10.95 o 
   9   5   9       19.17       10.47      6.09 o 
  -9   6   9        6.23        7.44      3.87 o 
  -8   6   9      204.43      200.87     10.58 o 
  -7   6   9       63.71       82.53      7.14 o 
  -6   6   9       40.18       43.73      5.48 o 
  -5   6   9       21.25       18.37      4.38 o 
  -4   6   9        1.08        3.38      4.02 o 
  -3   6   9       92.79       90.23     11.32 o 
  -2   6   9       39.10       46.17      5.02 o 
  -1   6   9        1.11       -1.22      2.03 o 
   0   6   9       11.66       14.00      3.18 o 
   1   6   9        1.00       -2.92      2.92 o 
   2   6   9       90.64       88.46      6.17 o 
   3   6   9       36.30       31.52      3.31 o 
   4   6   9      140.62      152.58      6.70 o 
   5   6   9      172.25      174.45      7.00 o 
   6   6   9        3.95       -1.15      4.46 o 
   7   6   9       84.57       94.01      7.13 o 
   8   6   9       31.16       38.95      8.03 o 
  -8   7   9        3.07        5.85      3.77 o 
  -7   7   9      251.91      254.11     19.47 o 
  -6   7   9       41.11       44.43      5.59 o 
  -5   7   9       60.67       66.78      6.44 o 
  -4   7   9       22.52       18.91      3.85 o 
  -3   7   9      100.75       99.14      7.07 o 
  -2   7   9       60.87       54.94      8.76 o 
  -1   7   9      133.03      133.82      7.69 o 
   0   7   9        4.54        4.25      2.46 o 
   1   7   9       28.30       33.48      4.37 o 
   2   7   9       17.68       18.41      3.80 o 
   3   7   9      184.21      203.07      9.32 o 
   4   7   9      262.74      276.23     11.05 o 
   5   7   9       43.57       64.01      7.42 o 
   6   7   9      268.64      271.41     13.39 o 
   7   7   9       28.09       31.84      5.60 o 
  -7   8   9       56.80       45.59      6.28 o 
  -6   8   9      445.65      504.80     17.88 o 
  -5   8   9        0.32        0.73      3.65 o 
  -4   8   9        4.62        2.43      3.15 o 
  -3   8   9       19.16       21.96      4.29 o 
  -2   8   9        7.47        1.40      2.69 o 
  -1   8   9       31.77       31.88      7.30 o 
   0   8   9       32.26       30.69      4.62 o 
   1   8   9       15.96       16.50      3.91 o 
   2   8   9       34.03       42.08      5.15 o 
   3   8   9       45.04       49.42      8.52 o 
   5   8   9       32.43       34.32      8.03 o 
  -5   9   9       13.48       14.97      4.13 o 
  -4   9   9       91.79      110.82      8.24 o 
  -3   9   9      122.22      124.98      8.24 o 
  -2   9   9        4.05       -0.91      3.04 o 
  -1   9   9        2.30        1.87      3.41 o 
   0   9   9        0.88        0.77      3.02 o 
   1   9   9       10.75       14.61      7.06 o 
   2   9   9        7.74        4.87      5.36 o 
   3   9   9        0.36       -2.68      4.14 o 
  -4 -15  10       40.81       49.22      7.42 o 
  -3 -15  10       17.43       17.15      4.39 o 
  -2 -15  10       19.21        7.98      3.78 o 
  -1 -15  10        2.74        7.30      5.36 o 
   0 -15  10       21.29       18.92      4.73 o 
   1 -15  10        0.36       -2.06      2.56 o 
   2 -15  10        4.32        4.87      4.14 o 
   3 -15  10       39.82       42.36      7.79 o 
   4 -15  10       30.52       30.67      7.06 o 
   5 -15  10       73.76       65.24      9.01 o 
  -6 -14  10        0.13       -3.27      3.27 o 
  -5 -14  10       22.84       21.44      5.09 o 
  -4 -14  10        0.05       -4.63      4.63 o 
  -3 -14  10       21.82       11.73      8.03 o 
  -2 -14  10        5.91        6.53      4.14 o 
  -1 -14  10       11.47       13.81      4.04 o 
   0 -14  10       42.27       38.44      5.33 o 
   1 -14  10       59.00       65.72      6.69 o 
   2 -14  10       15.38       12.28      3.74 o 
   3 -14  10       84.52      117.82     10.47 o 
   4 -14  10      121.38      126.83     10.95 o 
   5 -14  10       16.59       10.47      4.87 o 
   6 -14  10        0.86        0.24      2.93 o 
   7 -14  10        0.00       -2.75      2.75 o 
  -7 -13  10        0.09        0.93      3.53 o 
  -6 -13  10        1.60        1.51      3.10 o 
  -5 -13  10        0.00       -1.22      2.69 o 
  -4 -13  10        0.02        5.42      3.77 o 
  -3 -13  10        2.87        9.20      3.80 o 
  -2 -13  10       21.94       28.47      8.89 o 
  -1 -13  10        1.97        6.40      3.20 o 
   0 -13  10       25.71       22.80      4.37 o 
   1 -13  10        3.39        4.50      6.33 o 
   2 -13  10       47.26       43.96      5.08 o 
   3 -13  10       48.86       46.01      7.06 o 
   4 -13  10       59.61       58.36      5.42 o 
   5 -13  10       96.50      112.60     16.07 o 
   6 -13  10        0.55        7.09      3.35 o 
   7 -13  10      111.29      115.86      7.66 o 
   8 -13  10       30.74       30.81      4.99 o 
  -9 -12  10       17.91       28.86      5.40 o 
  -8 -12  10        9.85       10.95      4.30 o 
  -7 -12  10      104.56      120.74      8.42 o 
  -6 -12  10      251.23      257.91     11.74 o 
  -5 -12  10        1.34        3.30      3.89 o 
  -4 -12  10       10.97        0.94      2.74 o 
  -3 -12  10      114.22      116.97      7.45 o 
  -2 -12  10       12.11       13.64      5.96 o 
  -1 -12  10       28.32       22.71      4.02 o 
   0 -12  10      136.74      129.38      7.47 o 
   1 -12  10       61.56       60.42      5.42 o 
   2 -12  10        3.06        3.59      2.04 o 
   3 -12  10       18.58       18.19      4.50 o 
   4 -12  10      422.79      444.71     13.94 o 
   5 -12  10      181.47      186.57      8.69 o 
   6 -12  10       18.59       21.05      4.04 o 
   7 -12  10       29.16       32.47      4.73 o 
   8 -12  10       85.23       86.57      6.80 o 
   9 -12  10        5.37        4.84      3.26 o 
  -9 -11  10      115.93      123.08      8.63 o 
  -8 -11  10        3.41       -2.63      2.63 o 
  -7 -11  10       44.67       43.63      5.61 o 
  -6 -11  10        5.70        4.71      4.99 o 
  -5 -11  10       11.17        8.17      3.22 o 
  -4 -11  10      189.15      189.00     10.47 o 
  -3 -11  10        0.59        2.69      2.80 o 
  -2 -11  10      479.80      426.64     17.65 o 
  -1 -11  10        0.83        1.58      3.53 o 
   0 -11  10       94.60       94.35      6.09 o 
   1 -11  10      128.80      121.13      5.21 o 
   2 -11  10       46.46       43.59      3.55 o 
   3 -11  10      147.48      147.02      7.31 o 
   4 -11  10      144.38      145.62      9.37 o 
   5 -11  10       34.13       26.14      4.04 o 
   6 -11  10        0.01       -1.95      1.95 o 
   7 -11  10       14.43       12.31      3.44 o 
   8 -11  10      159.62      175.77      9.12 o 
   9 -11  10      405.24      415.28     14.78 o 
  10 -11  10       19.05       29.21      6.57 o 
 -10 -10  10        1.47       -1.40      5.23 o 
  -9 -10  10       12.60       16.79      9.13 o 
  -8 -10  10        2.24        0.93      2.87 o 
  -7 -10  10       22.23       35.27      4.90 o 
  -6 -10  10       48.48       55.43      5.54 o 
  -5 -10  10       30.81       32.78      5.23 o 
  -4 -10  10       42.29       39.84      4.56 o 
  -3 -10  10       71.10       56.41      6.69 o 
  -2 -10  10      330.24      301.75     10.78 o 
  -1 -10  10       29.13       39.46      3.04 o 
   0 -10  10        0.12        0.08      1.65 o 
   1 -10  10       10.75       11.17      2.24 o 
   2 -10  10       37.73       31.23      2.99 o 
   3 -10  10       38.17       38.97      3.49 o 
   4 -10  10      101.79      103.27      6.19 o 
   5 -10  10        3.31        3.99      2.92 o 
   6 -10  10      482.67      475.79     14.63 o 
   7 -10  10      280.98      286.37     13.63 o 
   8 -10  10       69.85       74.92      6.11 o 
   9 -10  10       20.55       11.56      3.63 o 
  10 -10  10       10.85       15.24      3.96 o 
 -11  -9  10       45.99       53.99      6.53 o 
 -10  -9  10       47.99       40.26      5.65 o 
  -9  -9  10       75.72       80.96      7.03 o 
  -8  -9  10       19.07       12.05      3.61 o 
  -7  -9  10        0.60        1.28      2.51 o 
  -6  -9  10       17.02       14.87      3.43 o 
  -5  -9  10       19.87       19.09      3.43 o 
  -4  -9  10       16.40       14.59      3.10 o 
  -3  -9  10        9.20       10.11      3.41 o 
  -2  -9  10       44.04       43.05      4.43 o 
  -1  -9  10      473.96      440.47      9.97 o 
   0  -9  10        6.73        9.29      3.74 o 
   1  -9  10       22.72       15.65      2.38 o 
   2  -9  10      182.25      207.86      6.41 o 
   3  -9  10       44.16       45.12      4.23 o 
   4  -9  10      514.48      437.00     13.07 o 
   5  -9  10      222.98      191.90      8.35 o 
   6  -9  10       68.97       65.27      5.42 o 
   7  -9  10       47.42       37.98      4.54 o 
   8  -9  10       16.40       20.91      3.91 o 
   9  -9  10       95.83       97.09      6.86 o 
  10  -9  10        8.51        2.18      6.69 o 
  11  -9  10       22.75       21.12      5.11 o 
 -11  -8  10       83.25      108.37      8.21 o 
 -10  -8  10       31.61       31.01      5.06 o 
  -9  -8  10       21.50       20.12      4.15 o 
  -8  -8  10        7.09        5.60      3.27 o 
  -7  -8  10      216.68      200.79      9.22 o 
  -6  -8  10       37.78       30.11      4.02 o 
  -5  -8  10        1.71        2.24      2.31 o 
  -4  -8  10      162.10      163.00      5.41 o 
  -3  -8  10        7.83        8.35      1.69 o 
  -2  -8  10      325.33      322.26      7.94 o 
  -1  -8  10       73.69       74.88      3.75 o 
   0  -8  10        2.60        5.31      1.83 o 
   1  -8  10      178.99      191.30      5.89 o 
   2  -8  10       87.74       92.62      4.22 o 
   3  -8  10      587.31      518.53     10.89 o 
   4  -8  10      638.14      542.41     14.87 o 
   5  -8  10        2.31        8.65      2.63 o 
   6  -8  10       57.02       53.09      4.82 o 
   7  -8  10       30.44       24.71      4.02 o 
   8  -8  10      293.59      309.37     11.69 o 
   9  -8  10       29.08       24.86      4.39 o 
  10  -8  10        4.53        4.77      3.27 o 
  11  -8  10        1.53        4.77      4.87 o 
 -12  -7  10      109.49      141.92     13.88 o 
 -11  -7  10        3.92        1.76      3.18 o 
 -10  -7  10      196.15      214.10     10.33 o 
  -9  -7  10       12.28        7.75      3.22 o 
  -8  -7  10       14.39       19.76      3.74 o 
  -7  -7  10      113.78      102.22      6.48 o 
  -6  -7  10      716.30      723.98     14.44 o 
  -5  -7  10      873.03      844.79     18.06 o 
  -4  -7  10       38.82       41.25      2.92 o 
  -3  -7  10        2.14        1.74      3.51 o 
  -2  -7  10      921.03      881.22     15.89 o 
  -1  -7  10        9.72        6.54      1.77 o 
   0  -7  10      154.81      147.13      4.96 o 
   1  -7  10        2.66        2.83      1.37 o 
   2  -7  10        0.01       -0.05      1.28 o 
   3  -7  10       49.67       47.40      2.83 o 
   4  -7  10      252.61      205.47      8.21 o 
   5  -7  10      162.87      145.12      7.10 o 
   6  -7  10       20.55       15.86      3.18 o 
   7  -7  10      163.20      147.43      7.55 o 
   8  -7  10      176.93      181.76      8.63 o 
   9  -7  10       50.77       46.42      5.20 o 
  10  -7  10       51.52       52.86      5.65 o 
  11  -7  10      133.37      129.25      8.39 o 
  12  -7  10       11.84        8.24      3.70 o 
 -12  -6  10       89.30      124.39     12.90 o 
 -11  -6  10        1.03        1.22      3.89 o 
 -10  -6  10        0.06       -1.81      2.92 o 
  -9  -6  10       17.16       13.82      3.50 o 
  -8  -6  10        6.44        7.84      2.13 o 
  -7  -6  10        2.15       -0.97      1.48 o 
  -6  -6  10      607.27      562.73     12.00 o 
  -5  -6  10       42.08       33.14      2.77 o 
  -4  -6  10      498.62      503.66     10.66 o 
  -3  -6  10      666.52      613.50     12.07 o 
  -2  -6  10      667.13      646.86     12.47 o 
  -1  -6  10       95.80       86.61      3.74 o 
   0  -6  10      726.53      696.88     14.53 o 
   1  -6  10      464.27      485.84     10.08 o 
   2  -6  10      556.33      554.31     11.09 o 
   3  -6  10       47.18       45.72      6.13 o 
   4  -6  10      326.52      356.06     10.98 o 
   5  -6  10      336.94      331.22     10.95 o 
   6  -6  10       51.09       43.15      4.37 o 
   7  -6  10        6.08        5.82      3.04 o 
   8  -6  10      198.12      205.29     10.59 o 
   9  -6  10      122.95      125.35      7.45 o 
  10  -6  10       41.40       37.41      5.06 o 
  11  -6  10       37.74       40.67      5.26 o 
  12  -6  10      275.27      267.24     19.35 o 
 -12  -5  10        1.44       -1.22      4.63 o 
 -11  -5  10       16.63       11.68      5.60 o 
 -10  -5  10        0.48        1.70      4.14 o 
  -9  -5  10        0.31        1.96      1.85 o 
  -8  -5  10        9.93       13.88      2.36 o 
  -7  -5  10      140.58      139.83      5.45 o 
  -6  -5  10      260.97      233.44      6.88 o 
  -5  -5  10      174.67      193.83      5.93 o 
  -4  -5  10      450.39      407.26      9.12 o 
  -3  -5  10      335.86      309.01      7.48 o 
  -2  -5  10       13.20       19.03      2.74 o 
  -1  -5  10      370.60      350.11      9.08 o 
   0  -5  10      845.42      850.60     19.58 o 
   1  -5  10       52.12       41.48      2.59 o 
   2  -5  10      226.62      208.09      8.08 o 
   3  -5  10      251.84      254.48      6.39 o 
   4  -5  10        0.03        2.10      2.04 o 
   5  -5  10      102.44      103.98      5.89 o 
   6  -5  10       23.24       22.80      3.45 o 
   7  -5  10       90.12       89.18      5.96 o 
   8  -5  10      490.47      459.51     14.38 o 
   9  -5  10       89.71      110.49     18.99 o 
  10  -5  10       37.01       27.42      7.79 o 
  11  -5  10        1.42        2.19      2.93 o 
  12  -5  10       42.79       40.65      5.82 o 
 -12  -4  10       79.40       81.06     10.95 o 
 -11  -4  10        1.49        5.95      3.04 o 
 -10  -4  10        5.94        4.44      2.74 o 
  -9  -4  10        0.09        0.14      2.11 o 
  -8  -4  10      204.23      200.63      7.79 o 
  -7  -4  10       19.81       13.00      2.22 o 
  -6  -4  10        8.57       10.85      2.09 o 
  -5  -4  10      301.72      293.59      7.45 o 
  -4  -4  10       10.89        7.86      1.61 o 
  -3  -4  10      208.28      190.45      5.43 o 
  -2  -4  10        0.30        0.83      1.40 o 
  -1  -4  10      456.14      402.48      8.69 o 
   0  -4  10      197.74      199.55      5.58 o 
   1  -4  10       18.48       13.88      1.82 o 
   2  -4  10      979.54      956.84     24.81 o 
   3  -4  10        9.39       11.72      2.36 o 
   4  -4  10      681.66      660.62     16.43 o 
   5  -4  10       78.98       79.80      5.26 o 
   6  -4  10        0.31       -0.45      2.04 o 
   7  -4  10       36.30       29.97      4.12 o 
   8  -4  10        0.18        0.10      2.34 o 
   9  -4  10       31.38       31.86      4.56 o 
  10  -4  10        0.24       -0.73      2.75 o 
  11  -4  10        0.63       -0.71      3.29 o 
  12  -4  10      131.55      123.89      8.56 o 
 -12  -3  10      116.23      136.61      8.76 o 
 -11  -3  10        9.62       22.01      7.06 o 
 -10  -3  10       49.14       40.51      4.85 o 
  -9  -3  10      520.30      469.99     15.04 o 
  -8  -3  10      155.63      142.49      7.45 o 
  -7  -3  10       44.36       32.09      3.91 o 
  -6  -3  10       10.46       12.53      3.19 o 
  -5  -3  10        1.13        1.75      1.30 o 
  -4  -3  10       71.05       79.70      3.47 o 
  -3  -3  10       29.36       29.34      2.27 o 
  -2  -3  10      663.47      622.56     11.78 o 
  -1  -3  10      137.46      138.75      4.40 o 
   0  -3  10       21.69       18.12      1.88 o 
   1  -3  10      597.48      612.62     11.74 o 
   2  -3  10       82.54       88.05      3.62 o 
   3  -3  10        1.34        4.55      2.85 o 
   4  -3  10      935.83      933.18     16.29 o 
   5  -3  10      148.01      152.48      7.00 o 
   6  -3  10      528.66      467.88     13.69 o 
   7  -3  10      151.13      132.06     10.59 o 
   8  -3  10       73.08       64.34      5.58 o 
   9  -3  10       14.08       11.37      3.53 o 
  10  -3  10       62.23       58.71     11.44 o 
  11  -3  10       22.65       18.73      4.29 o 
  12  -3  10       13.68       17.32      4.62 o 
 -12  -2  10       16.68       19.56      4.75 o 
 -11  -2  10       40.99       30.82      4.80 o 
 -10  -2  10        8.14        3.87      2.84 o 
  -9  -2  10       33.60       35.98      4.44 o 
  -8  -2  10        2.60        3.02      2.39 o 
  -7  -2  10        6.18       13.26      4.63 o 
  -6  -2  10       61.49       52.32      8.76 o 
  -5  -2  10       20.06       27.00      3.45 o 
  -4  -2  10      101.65      103.04      4.17 o 
  -3  -2  10       18.12       19.11      1.85 o 
  -2  -2  10      269.19      250.32      6.05 o 
  -1  -2  10       36.01       43.25      2.56 o 
   0  -2  10       28.25       33.16      2.33 o 
   1  -2  10     1259.28     1381.22     28.11 o 
   2  -2  10      785.92      772.57     14.13 o 
   3  -2  10       65.35       71.06      3.38 o 
   4  -2  10      168.38      175.11      5.27 o 
   5  -2  10     1551.64     1442.14     30.13 o 
   6  -2  10      182.66      162.32      7.59 o 
   7  -2  10        7.74        6.60      2.63 o 
   8  -2  10        4.73        7.57      3.04 o 
   9  -2  10        4.08        0.47      2.28 o 
  10  -2  10       20.27       24.83      4.39 o 
  11  -2  10        1.39       -0.53      3.65 o 
  12  -2  10        0.00        0.60      4.75 o 
 -12  -1  10      109.28      125.58      8.43 o 
 -11  -1  10        0.55        0.22      3.16 o 
 -10  -1  10       63.34       60.53      5.75 o 
  -9  -1  10       24.17       15.56      3.60 o 
  -8  -1  10      301.40      268.75     10.63 o 
  -7  -1  10       11.86        8.74      2.74 o 
  -6  -1  10        0.00        0.12      1.89 o 
  -5  -1  10      126.29       94.17      5.59 o 
  -4  -1  10      278.90      260.74      9.45 o 
  -3  -1  10     1310.17     1315.58     30.60 o 
  -2  -1  10       26.81       24.99      1.95 o 
  -1  -1  10      386.61      337.66      7.44 o 
   0  -1  10      157.03      164.05      5.63 o 
   1  -1  10       16.13       19.09      2.27 o 
   2  -1  10      265.82      255.56     11.94 o 
   3  -1  10      368.81      365.44      8.83 o 
   4  -1  10       16.94       20.20      3.15 o 
   5  -1  10       19.68       14.22      3.10 o 
   6  -1  10        9.93        7.04      3.29 o 
   7  -1  10      333.91      303.79     14.48 o 
   8  -1  10        0.13        0.94      2.80 o 
   9  -1  10      161.05      177.63      9.08 o 
  10  -1  10       69.88       78.81      6.59 o 
  11  -1  10        1.84       -4.75      5.36 o 
  12  -1  10       13.31       10.74      4.50 o 
 -12   0  10        0.75        3.97      3.33 o 
 -11   0  10       32.11       33.08      5.13 o 
 -10   0  10       26.20       27.21      4.54 o 
  -9   0  10      160.51      148.15      8.26 o 
  -8   0  10        7.44        3.65      6.82 o 
  -7   0  10      172.73      154.71      7.80 o 
  -6   0  10      838.17      787.25     20.28 o 
  -5   0  10       23.72       17.50      3.15 o 
  -4   0  10       67.69       65.91      4.89 o 
  -3   0  10      614.73      606.33     16.18 o 
  -2   0  10       57.53       59.33      2.60 o 
  -1   0  10       12.99       15.28      1.67 o 
   0   0  10        1.53       -0.55      1.11 o 
   1   0  10       44.95       45.35      2.77 o 
   2   0  10       77.78       80.35      6.66 o 
   3   0  10       17.75       17.60      2.15 o 
   4   0  10        0.01       -0.06      1.41 o 
   5   0  10       22.05       23.93      2.46 o 
   6   0  10       51.19       48.68      4.62 o 
   7   0  10      211.43      222.27      9.43 o 
   8   0  10        8.57        8.09      3.33 o 
   9   0  10      157.89      173.18      9.01 o 
  10   0  10       73.44       60.77      6.82 o 
  11   0  10       30.18       37.78      6.09 o 
 -12   1  10       17.33       11.12      4.04 o 
 -11   1  10       10.32        6.27      3.35 o 
 -10   1  10      170.05      177.63      9.62 o 
  -9   1  10        6.59        2.73      2.56 o 
  -8   1  10        5.81        2.56      2.56 o 
  -7   1  10      174.08      162.83      8.32 o 
  -6   1  10       53.90       47.56      4.89 o 
  -5   1  10      131.16      125.70      8.52 o 
  -4   1  10      201.06      192.21      8.35 o 
  -3   1  10       28.03       22.62      7.42 o 
  -2   1  10      438.47      415.30     12.65 o 
  -1   1  10       23.50       27.55      3.34 o 
   0   1  10      218.33      207.54      5.73 o 
   1   1  10        0.00        0.94      1.73 o 
   2   1  10       34.83       38.29      2.86 o 
   3   1  10       21.87       33.42      2.79 o 
   4   1  10        8.45       13.31      2.28 o 
   5   1  10       92.09       83.08      6.04 o 
   6   1  10       29.22       19.93      3.60 o 
   7   1  10        0.54       -0.78      2.92 o 
   8   1  10      456.75      428.33     14.41 o 
   9   1  10      456.49      437.84     14.96 o 
  10   1  10       13.90       10.14      3.85 o 
  11   1  10      104.52       92.13      7.83 o 
 -11   2  10       85.56      107.06      7.91 o 
 -10   2  10        2.10        4.38      4.99 o 
  -9   2  10      131.48      119.81      7.91 o 
  -8   2  10      159.39      147.38      8.35 o 
  -7   2  10      177.20      158.23      9.25 o 
  -6   2  10      137.05      143.35      7.82 o 
  -5   2  10       29.34       28.87      4.04 o 
  -4   2  10       38.53       31.16      4.99 o 
  -3   2  10       30.59       25.32      3.60 o 
  -2   2  10      271.58      253.79      9.72 o 
  -1   2  10       86.72       80.31      5.48 o 
   0   2  10        6.72       16.30      1.91 o 
   1   2  10        0.98       -0.49      1.20 o 
   2   2  10     1293.29     1206.24     20.91 o 
   3   2  10       10.53       12.83      2.21 o 
   4   2  10      219.91      178.60      6.12 o 
   5   2  10       70.51       63.72      3.92 o 
   6   2  10       12.16       13.99      3.64 o 
   7   2  10       30.40       29.78      4.87 o 
   8   2  10      585.59      590.66     17.71 o 
   9   2  10       32.17       35.60      5.16 o 
  10   2  10       29.46       22.61      4.90 o 
 -11   3  10       29.74       41.20      5.67 o 
 -10   3  10        7.72        4.96      3.35 o 
  -9   3  10      473.99      481.98     16.61 o 
  -8   3  10       66.52       72.13      6.45 o 
  -7   3  10       21.59       18.29      4.26 o 
  -6   3  10      181.28      172.16      8.77 o 
  -5   3  10      190.62      184.47      8.77 o 
  -4   3  10       19.53       21.60      3.79 o 
  -3   3  10      115.64      115.25      6.63 o 
  -2   3  10      553.49      525.43     15.49 o 
  -1   3  10       44.37       38.12      4.30 o 
   0   3  10      216.17      195.95      8.52 o 
   1   3  10       15.55       21.60      2.40 o 
   2   3  10      130.54      117.05      4.83 o 
   3   3  10       79.15       51.82      3.65 o 
   4   3  10       79.19       65.04      5.44 o 
   5   3  10       24.40       27.60      3.12 o 
   6   3  10       37.28       30.20      3.33 o 
   7   3  10       27.76       30.16      4.81 o 
   8   3  10      160.39      176.25      9.86 o 
   9   3  10       72.47       64.39      6.37 o 
  10   3  10       17.80       16.04      4.56 o 
 -10   4  10       73.99       78.83      9.01 o 
  -9   4  10       37.20       34.93      5.48 o 
  -8   4  10      488.67      482.05     16.61 o 
  -7   4  10       44.33       38.87      5.08 o 
  -6   4  10       13.51       16.41      3.78 o 
  -5   4  10       37.25       33.00      4.68 o 
  -4   4  10        7.34       11.43      3.18 o 
  -3   4  10      116.12      124.36      9.25 o 
  -2   4  10      170.38      179.09      8.68 o 
  -1   4  10       24.20       25.57      3.79 o 
   0   4  10      287.10      310.23     11.27 o 
   1   4  10       48.29       43.69      4.56 o 
   2   4  10      142.52      140.73      5.41 o 
   3   4  10        6.10        4.39      1.91 o 
   4   4  10      190.54      180.78      8.70 o 
   5   4  10      269.11      286.39      8.65 o 
   6   4  10        4.48        6.90      2.46 o 
   7   4  10        8.63        0.12      6.21 o 
   8   4  10        0.97        1.99      4.26 o 
   9   4  10        8.98       10.33      4.02 o 
  -9   5  10       19.53       16.87      6.69 o 
  -8   5  10      145.82      140.27      8.78 o 
  -7   5  10       66.13       62.51      6.28 o 
  -6   5  10        2.60        1.46      2.56 o 
  -5   5  10       78.47       87.37      6.71 o 
  -4   5  10       52.01       48.56      5.34 o 
  -3   5  10       14.80       14.24      3.61 o 
  -2   5  10        4.36        2.68      3.41 o 
  -1   5  10      345.03      342.52     12.46 o 
   0   5  10       24.28       27.09      4.12 o 
   1   5  10       15.95       18.91      3.60 o 
   2   5  10        0.66       -1.10      2.24 o 
   3   5  10        9.61        7.60      2.21 o 
   4   5  10       42.89       48.51      3.87 o 
   5   5  10       86.67       91.24      5.10 o 
   6   5  10      136.71      132.61      6.32 o 
   7   5  10       40.51       45.43      5.51 o 
   8   5  10        1.89        5.60      5.36 o 
  -8   6  10      197.40      226.17     11.70 o 
  -7   6  10       14.57       19.97      4.65 o 
  -6   6  10       21.43       19.94      4.39 o 
  -5   6  10       10.74       12.87      3.91 o 
  -4   6  10      144.18      132.65      8.16 o 
  -3   6  10      144.19      139.04      7.99 o 
  -2   6  10       23.19       26.28      4.26 o 
  -1   6  10      199.99      201.35      9.60 o 
   0   6  10        0.42       -2.32      2.32 o 
   1   6  10        2.09        1.25      2.57 o 
   2   6  10        6.48       10.17      3.33 o 
   3   6  10        9.02       18.83      6.69 o 
   4   6  10        0.15        2.21      2.74 o 
   5   6  10        2.60        0.48      2.66 o 
   6   6  10      233.60      236.51      8.55 o 
   7   6  10       18.32       29.46      7.30 o 
  -7   7  10        2.11       -1.76      2.98 o 
  -6   7  10        1.65        9.94      4.75 o 
  -5   7  10      284.68      301.15     12.88 o 
  -4   7  10       49.89       52.76      5.89 o 
  -3   7  10        0.58       -2.59      4.63 o 
  -2   7  10       64.71       63.06      6.19 o 
  -1   7  10       85.91       89.94      7.00 o 
   0   7  10        2.23        0.89      4.50 o 
   1   7  10      100.56      115.14      9.01 o 
   2   7  10        1.46        4.42      2.97 o 
   3   7  10      156.75      166.74      8.80 o 
   4   7  10       50.78       66.83      8.52 o 
   5   7  10        6.67        5.84      5.11 o 
   6   7  10       94.40      100.05     11.44 o 
  -5   8  10        6.86        9.41      4.87 o 
  -4   8  10        0.45        5.33      3.42 o 
  -3   8  10        0.79       -3.29      3.29 o 
  -2   8  10       74.51       77.63      6.96 o 
  -1   8  10       23.08       21.89      4.56 o 
   0   8  10      115.24      129.17      8.18 o 
   1   8  10        5.18        2.67      3.65 o 
   2   8  10       57.82       69.41      6.37 o 
   3   8  10       41.97       45.52      9.01 o 
  -3 -15  11       21.71       15.39      5.36 o 
  -2 -15  11        0.12        2.20      3.63 o 
  -1 -15  11       10.86       18.52      4.62 o 
   0 -15  11      125.31      136.54      8.76 o 
   1 -15  11        0.01       -2.25      2.25 o 
   2 -15  11        0.34        1.95      4.38 o 
   3 -15  11       30.17       30.67      7.06 o 
   4 -15  11      110.67      136.32     12.42 o 
  -6 -14  11       79.38       91.18      8.24 o 
  -5 -14  11       13.54        8.50      4.99 o 
  -4 -14  11      403.98      452.63     21.91 o 
  -3 -14  11       25.92       24.46      4.97 o 
  -2 -14  11        3.03       -2.29      5.11 o 
  -1 -14  11        0.32       -1.82      2.92 o 
   0 -14  11       41.88       40.01      5.40 o 
   1 -14  11       19.09       23.06      8.28 o 
   2 -14  11        0.13       -2.43      3.65 o 
   3 -14  11      528.48      610.04     26.05 o 
   4 -14  11       25.50       20.20      6.09 o 
   5 -14  11        1.06       -3.41      3.41 o 
   6 -14  11       38.03       46.33      5.65 o 
  -7 -13  11       11.16       20.03      5.03 o 
  -6 -13  11       41.49       50.41      6.34 o 
  -5 -13  11        0.09       -2.29      3.16 o 
  -4 -13  11       28.76       21.60      4.33 o 
  -3 -13  11        2.44        0.77      3.01 o 
  -2 -13  11       54.60       50.31      5.58 o 
  -1 -13  11       40.77       33.67      4.78 o 
   0 -13  11       49.86       61.13      5.84 o 
   1 -13  11       11.65        8.37      5.36 o 
   2 -13  11       26.18       26.05      6.09 o 
   3 -13  11      165.30      176.49     12.42 o 
   4 -13  11       17.42       18.33      3.96 o 
   5 -13  11      332.28      373.40     13.25 o 
   6 -13  11      138.24      154.12      8.61 o 
   7 -13  11        3.66        3.16      3.26 o 
   8 -13  11       22.17       22.02      4.71 o 
  -8 -12  11        0.18       -3.53      3.53 o 
  -7 -12  11      121.06      142.80      8.87 o 
  -6 -12  11       77.59       77.24      7.00 o 
  -5 -12  11        2.31        5.25      4.02 o 
  -4 -12  11        0.02       -0.29      2.68 o 
  -3 -12  11       37.24       43.66      5.20 o 
  -2 -12  11       19.93       14.16      3.61 o 
  -1 -12  11        0.56        2.77      2.81 o 
   0 -12  11       22.48       25.01      4.19 o 
   1 -12  11       37.99       30.04      4.29 o 
   2 -12  11        3.99        2.59      2.24 o 
   3 -12  11      207.97      224.69      9.86 o 
   4 -12  11       29.30       21.03      4.04 o 
   5 -12  11       29.77       31.62      4.54 o 
   6 -12  11       26.44       27.74      4.64 o 
   7 -12  11        0.68        0.32      4.99 o 
   8 -12  11       14.82       12.81      3.78 o 
   9 -12  11        5.43        4.63      4.14 o 
  -9 -11  11      422.63      466.35     35.05 o 
  -8 -11  11        0.70        1.82      3.27 o 
  -7 -11  11       15.97       13.48      3.91 o 
  -6 -11  11       84.17       87.55      9.25 o 
  -5 -11  11       31.90       27.69      4.44 o 
  -4 -11  11        7.08        1.55      2.57 o 
  -3 -11  11      405.33      382.87     13.17 o 
  -2 -11  11      255.47      279.62     10.81 o 
  -1 -11  11      206.74      184.42      8.56 o 
   0 -11  11        0.25        4.62      2.01 o 
   1 -11  11      274.55      231.60      8.93 o 
   2 -11  11        0.16       -0.73      1.69 o 
   3 -11  11      583.17      596.44     19.72 o 
   4 -11  11      234.77      216.67      9.30 o 
   5 -11  11       75.82       64.77      5.59 o 
   6 -11  11       19.21       15.76      3.89 o 
   7 -11  11       19.57       21.84      4.13 o 
   8 -11  11       56.99       59.11      6.02 o 
   9 -11  11       14.75       11.41      5.36 o 
 -10 -10  11        0.10        1.32      3.35 o 
  -9 -10  11       59.20       61.21      7.55 o 
  -8 -10  11        1.20        0.27      2.61 o 
  -7 -10  11       42.53       41.45     10.35 o 
  -6 -10  11      140.43      144.55      8.13 o 
  -5 -10  11       43.38       47.67      6.45 o 
  -4 -10  11       50.83       53.53      5.15 o 
  -3 -10  11       14.01       11.69      5.96 o 
  -2 -10  11      459.41      428.02     13.27 o 
  -1 -10  11      209.38      184.67      6.19 o 
   0 -10  11       10.06       14.38      2.87 o 
   1 -10  11       17.55       11.40      2.38 o 
   2 -10  11        0.07        0.73      1.68 o 
   3 -10  11      147.54      132.61     11.08 o 
   4 -10  11      156.00      155.38      7.65 o 
   5 -10  11       11.86       10.85      9.13 o 
   6 -10  11        0.51        2.94      2.81 o 
   7 -10  11        3.71        3.05      3.65 o 
   8 -10  11       24.17       24.11      4.50 o 
   9 -10  11       33.18       42.41      5.42 o 
  10 -10  11        5.67        3.30      3.53 o 
 -10  -9  11       80.24      110.62      8.11 o 
  -9  -9  11       15.82       24.85      4.91 o 
  -8  -9  11      111.62      121.53      7.76 o 
  -7  -9  11      141.75      146.50      8.18 o 
  -6  -9  11      104.59      104.52      6.72 o 
  -5  -9  11        0.65        0.20      2.11 o 
  -4  -9  11       34.44       26.16      3.80 o 
  -3  -9  11        0.47       -0.49      2.68 o 
  -2  -9  11        5.69        8.63      2.02 o 
  -1  -9  11       70.00       76.08      5.48 o 
   0  -9  11      561.11      539.56     11.67 o 
   1  -9  11       12.34        2.88      1.73 o 
   2  -9  11       50.07       55.39      3.45 o 
   3  -9  11      676.84      590.41     15.92 o 
   4  -9  11      248.24      248.87      9.70 o 
   5  -9  11       16.67       14.54      5.11 o 
   6  -9  11       69.52       75.55      5.75 o 
   7  -9  11      189.57      174.68     11.44 o 
   8  -9  11      133.40      116.85      7.38 o 
   9  -9  11      118.65      133.12      8.14 o 
  10  -9  11      319.70      327.75     13.17 o 
  11  -9  11       11.55       12.60      5.36 o 
 -11  -8  11      172.54      204.48     16.55 o 
 -10  -8  11      292.99      317.04     13.17 o 
  -9  -8  11       48.22       48.67      6.57 o 
  -8  -8  11       11.20        8.55      3.35 o 
  -7  -8  11       47.42       46.73      5.03 o 
  -6  -8  11      469.82      437.63     15.09 o 
  -5  -8  11      168.08      158.88      7.65 o 
  -4  -8  11      192.58      181.09      5.96 o 
  -3  -8  11      206.00      205.94      6.29 o 
  -2  -8  11        1.85        2.89      1.61 o 
  -1  -8  11      661.12      610.44     18.27 o 
   0  -8  11      130.59      142.74      5.20 o 
   1  -8  11       72.52       69.41      3.70 o 
   2  -8  11       32.35       25.54      2.53 o 
   3  -8  11        2.05       -1.17      1.97 o 
   4  -8  11       94.56       85.06      7.18 o 
   5  -8  11        1.40        0.21      2.11 o 
   6  -8  11       75.26       76.42      5.65 o 
   7  -8  11      334.84      283.28     19.96 o 
   8  -8  11       43.77       47.04      5.36 o 
   9  -8  11       44.89       53.58      5.92 o 
  10  -8  11      370.50      379.80     14.34 o 
  11  -8  11        2.95       -1.78      2.92 o 
 -11  -7  11        3.72        5.11      5.36 o 
 -10  -7  11        0.28        3.89      4.87 o 
  -9  -7  11        9.63       12.53      3.70 o 
  -8  -7  11        6.13        0.36      2.56 o 
  -7  -7  11        0.05        1.68      2.32 o 
  -6  -7  11       28.74       33.16      3.08 o 
  -5  -7  11       15.19       21.80      3.48 o 
  -4  -7  11      632.32      626.47     15.58 o 
  -3  -7  11      241.76      235.85      6.70 o 
  -2  -7  11        0.92        2.10      1.64 o 
  -1  -7  11      746.12      697.46     13.52 o 
   0  -7  11      149.95      137.51      4.89 o 
   1  -7  11      277.92      282.59      7.37 o 
   2  -7  11      102.35      101.66      4.21 o 
   3  -7  11      135.11      162.00      9.98 o 
   4  -7  11        2.70       11.95      2.87 o 
   5  -7  11        8.99        4.05      2.49 o 
   6  -7  11       20.78       15.64      3.43 o 
   7  -7  11      347.19      362.52     12.53 o 
   8  -7  11        0.00        2.02      2.63 o 
   9  -7  11        1.37       -0.30      2.74 o 
  10  -7  11       70.53       59.84      6.19 o 
  11  -7  11      201.22      213.29     10.81 o 
 -12  -6  11       19.46       15.82      6.33 o 
 -11  -6  11       60.93       69.62     10.47 o 
 -10  -6  11       69.94       68.89      9.98 o 
  -9  -6  11      198.61      234.43     16.07 o 
  -8  -6  11       75.31       88.07      4.75 o 
  -7  -6  11       15.19        9.90      2.43 o 
  -6  -6  11       79.24       70.93      3.96 o 
  -5  -6  11      928.48      902.93     16.87 o 
  -4  -6  11        0.04       -1.24      1.24 o 
  -3  -6  11       22.36       24.42      2.40 o 
  -2  -6  11      193.75      179.96      5.64 o 
  -1  -6  11      488.97      474.32     11.79 o 
   0  -6  11        4.17        4.30      1.57 o 
   1  -6  11      101.99      100.98      4.11 o 
   2  -6  11      127.85      115.75      4.41 o 
   3  -6  11       29.86       32.21      3.75 o 
   4  -6  11       20.73       18.07      3.10 o 
   5  -6  11      493.10      448.26     13.37 o 
   6  -6  11      425.98      432.94     17.41 o 
   7  -6  11        1.73        2.24      2.43 o 
   8  -6  11      372.24      356.98     12.75 o 
   9  -6  11       28.43       38.52      5.13 o 
  10  -6  11      159.92      173.97      9.28 o 
  11  -6  11        0.01        1.46      4.38 o 
 -12  -5  11       29.31       24.83      8.03 o 
 -11  -5  11      105.95      130.97     12.90 o 
 -10  -5  11        0.67       -0.24      3.89 o 
  -9  -5  11       42.60       38.11      4.67 o 
  -8  -5  11      204.98      215.83     13.27 o 
  -7  -5  11       21.68       19.75      2.68 o 
  -6  -5  11      746.02      708.24     14.24 o 
  -5  -5  11      217.30      209.46      6.34 o 
  -4  -5  11        3.19        7.47      2.03 o 
  -3  -5  11      324.02      307.29      7.68 o 
  -2  -5  11      710.33      683.29     15.94 o 
  -1  -5  11       21.01       18.50      2.30 o 
   0  -5  11       47.08       48.91      3.00 o 
   1  -5  11      218.66      208.52      6.46 o 
   2  -5  11       11.13       14.70      1.95 o 
   3  -5  11      485.15      498.36     10.41 o 
   4  -5  11      116.85      134.00     15.21 o 
   5  -5  11      246.71      243.63     22.15 o 
   6  -5  11      439.94      425.24     13.24 o 
   7  -5  11      473.93      459.93     14.38 o 
   8  -5  11        0.75       -0.80      2.46 o 
   9  -5  11        8.65        7.36      4.63 o 
  10  -5  11       64.84       64.05      6.17 o 
  11  -5  11       26.08       20.09      6.82 o 
 -12  -4  11        0.00       -2.92      4.87 o 
 -11  -4  11       31.16       43.92      5.37 o 
 -10  -4  11        3.93        7.60      3.18 o 
  -9  -4  11        0.03        4.69      2.69 o 
  -8  -4  11       83.36       78.43      5.67 o 
  -7  -4  11      123.33      122.22      6.72 o 
  -6  -4  11       18.18       15.19      2.50 o 
  -5  -4  11       39.76       38.86      2.87 o 
  -4  -4  11       22.17       18.28      2.23 o 
  -3  -4  11     1427.37     1362.65     22.57 o 
  -2  -4  11     1579.60     1484.25     24.04 o 
  -1  -4  11      530.94      498.70     14.21 o 
   0  -4  11     1030.39     1027.22     17.81 o 
   1  -4  11        8.37        4.20      1.57 o 
   2  -4  11       24.28       27.96      4.30 o 
   3  -4  11       18.75       32.48      2.48 o 
   4  -4  11     1214.85     1147.22     34.32 o 
   5  -4  11       40.98       39.34     12.05 o 
   6  -4  11       55.48       50.58      4.68 o 
   7  -4  11       52.75       46.33      4.74 o 
   8  -4  11       39.94       34.66      4.56 o 
   9  -4  11        0.71       -2.07      2.57 o 
  10  -4  11        3.41       -1.14      2.66 o 
  11  -4  11      119.66      125.20      8.28 o 
 -12  -3  11       79.15      110.14     12.29 o 
 -11  -3  11       26.81       26.70      4.54 o 
 -10  -3  11        7.53        7.88      3.41 o 
  -9  -3  11       59.95       52.70      5.44 o 
  -8  -3  11       17.20       14.50      3.39 o 
  -7  -3  11        2.44        6.09      4.63 o 
  -6  -3  11      304.80      276.64     10.33 o 
  -5  -3  11      160.07      126.96      6.65 o 
  -4  -3  11      302.08      299.41     11.13 o 
  -3  -3  11      515.77      516.84     10.52 o 
  -2  -3  11       10.86       12.48      2.14 o 
  -1  -3  11      207.62      204.58      5.65 o 
   0  -3  11        4.20        5.24      2.21 o 
   1  -3  11      465.23      445.04     13.90 o 
   2  -3  11       80.88       75.44      3.59 o 
   3  -3  11      554.82      494.13     17.57 o 
   4  -3  11      122.44       90.70      5.44 o 
   5  -3  11     1457.57     1333.27     28.79 o 
   6  -3  11     1203.23     1110.56     25.39 o 
   7  -3  11      329.51      318.30     11.61 o 
   8  -3  11        5.27        2.06      2.92 o 
   9  -3  11        1.12       -2.46      2.46 o 
  10  -3  11       31.50       30.21      4.82 o 
  11  -3  11      121.54      119.37     14.24 o 
 -12  -2  11       81.79      110.57      9.74 o 
 -11  -2  11      169.39      178.64      9.62 o 
 -10  -2  11       20.82       27.49      4.61 o 
  -9  -2  11        0.55        0.41      2.21 o 
  -8  -2  11       19.22       18.28      3.60 o 
  -7  -2  11      543.99      465.85     14.58 o 
  -6  -2  11      386.32      329.12     18.99 o 
  -5  -2  11      216.99      203.45      8.59 o 
  -4  -2  11      488.22      429.21     12.99 o 
  -3  -2  11      158.94      163.30      4.84 o 
  -2  -2  11       19.42       16.46      1.87 o 
  -1  -2  11       98.17       91.23      4.19 o 
   0  -2  11      409.26      392.80      8.70 o 
   1  -2  11      104.00      100.64      4.01 o 
   2  -2  11        4.48        5.58      1.57 o 
   3  -2  11      302.14      287.50      7.39 o 
   4  -2  11        0.80        2.27      1.50 o 
   5  -2  11       40.31       46.28      4.39 o 
   6  -2  11      113.37      116.43      6.61 o 
   7  -2  11        3.81       -0.88      3.53 o 
   8  -2  11       86.17       87.27      6.31 o 
   9  -2  11       76.96       84.66      6.55 o 
  10  -2  11       10.57        5.87      3.39 o 
  11  -2  11       29.12       23.50      5.03 o 
 -12  -1  11      115.52      129.86      9.25 o 
 -11  -1  11       59.03       64.94      6.61 o 
 -10  -1  11        1.58        0.76      2.39 o 
  -9  -1  11      166.54      143.81     10.95 o 
  -8  -1  11       93.07       83.88      6.09 o 
  -7  -1  11        0.68        6.38      2.63 o 
  -6  -1  11       34.21       28.68      4.38 o 
  -5  -1  11        8.65        5.84      2.34 o 
  -4  -1  11        2.07        1.61      2.56 o 
  -3  -1  11       18.65       15.26      3.01 o 
  -2  -1  11     1383.90     1353.18     22.07 o 
  -1  -1  11       39.35       35.51      2.43 o 
   0  -1  11       50.10       53.03      2.93 o 
   1  -1  11       36.99       33.27      3.02 o 
   2  -1  11      260.93      257.03      7.97 o 
   3  -1  11      861.29      883.36     25.00 o 
   4  -1  11      271.47      298.34     10.93 o 
   5  -1  11       11.75       10.88      2.92 o 
   6  -1  11       35.82       40.95      4.50 o 
   7  -1  11       86.62       89.85      6.20 o 
   8  -1  11      313.56      297.87     11.67 o 
   9  -1  11       82.85       75.73      6.41 o 
  10  -1  11       54.78       58.25      6.17 o 
  11  -1  11       26.03       25.64      4.98 o 
 -11   0  11        0.80       11.45      4.12 o 
 -10   0  11      112.73      128.07      8.32 o 
  -9   0  11       11.83       17.19      3.96 o 
  -8   0  11       30.75       16.33      3.60 o 
  -7   0  11      176.16      144.13      7.87 o 
  -6   0  11       36.25       30.20      4.21 o 
  -5   0  11        0.11        0.85      1.89 o 
  -4   0  11        2.36        6.33      2.56 o 
  -3   0  11      277.45      262.81      9.98 o 
  -2   0  11      217.12      223.06      8.85 o 
  -1   0  11       47.88       49.33      2.79 o 
   0   0  11        0.11       -1.11      1.11 o 
   1   0  11      133.39      125.88      4.63 o 
   2   0  11      168.47      190.99      5.95 o 
   3   0  11      227.27      198.83      8.10 o 
   4   0  11      216.50      188.77      6.11 o 
   5   0  11        2.54        1.72      3.65 o 
   6   0  11       58.81       50.78      4.91 o 
   7   0  11      831.64      790.56     59.52 o 
   8   0  11      259.42      251.78     10.88 o 
   9   0  11       17.15       13.74      3.80 o 
  10   0  11       16.67       15.91      4.26 o 
  11   0  11       13.02       20.91      4.89 o 
 -11   1  11        0.74        3.30      6.69 o 
 -10   1  11       87.09       98.39      7.47 o 
  -9   1  11        9.28        6.96      5.60 o 
  -8   1  11       44.02       40.74      5.13 o 
  -7   1  11        0.38        0.77      2.32 o 
  -6   1  11        0.01        4.98      3.29 o 
  -5   1  11       42.19       43.36      4.78 o 
  -4   1  11       70.74       66.73      7.67 o 
  -3   1  11        1.99        5.53      2.49 o 
  -2   1  11      413.22      356.64     11.96 o 
  -1   1  11      418.95      408.20     12.91 o 
   0   1  11      341.38      314.42      7.78 o 
   1   1  11      265.25      261.53      9.39 o 
   2   1  11      812.71      713.05     27.07 o 
   3   1  11      107.49      119.58      5.49 o 
   4   1  11        1.74       -1.10      1.58 o 
   5   1  11       79.96       84.78      5.67 o 
   6   1  11        1.07        0.74      2.63 o 
   7   1  11      146.04      147.06     12.54 o 
   8   1  11       43.13       37.78      5.23 o 
   9   1  11      308.00      302.27     12.48 o 
  10   1  11      116.72      123.67      8.46 o 
 -11   2  11        5.44       12.52      4.02 o 
 -10   2  11       11.63       26.71      4.89 o 
  -9   2  11      157.35      180.06      9.81 o 
  -8   2  11      342.71      349.79     13.60 o 
  -7   2  11      158.26      172.97     11.32 o 
  -6   2  11      101.25       92.87      6.51 o 
  -5   2  11      703.32      691.74     19.45 o 
  -4   2  11       80.90       61.79      8.64 o 
  -3   2  11      909.59      851.25     21.77 o 
  -2   2  11      117.48      118.99      6.89 o 
  -1   2  11      276.04      267.07     16.19 o 
   0   2  11        1.88       -2.43      2.56 o 
   1   2  11      854.88      784.80     15.08 o 
   2   2  11      151.15      144.47      5.46 o 
   3   2  11      405.89      364.52     19.03 o 
   4   2  11       28.36       30.08      3.02 o 
   5   2  11       49.40       47.96      3.77 o 
   6   2  11        0.02       -0.34      2.39 o 
   7   2  11      464.21      464.44     15.00 o 
   8   2  11        0.00       -2.32      2.74 o 
   9   2  11       48.26       42.54      7.06 o 
  10   2  11       33.47       27.96      5.40 o 
 -10   3  11        4.81        4.08      4.14 o 
  -9   3  11        9.34       10.03      3.87 o 
  -8   3  11       36.47       35.43      5.16 o 
  -7   3  11       96.66       94.76      7.06 o 
  -6   3  11       21.19       21.82      4.02 o 
  -5   3  11       15.26       14.93      3.60 o 
  -4   3  11        0.09       -0.89      2.28 o 
  -3   3  11        6.30        8.06      3.04 o 
  -2   3  11       31.00       30.66      4.21 o 
  -1   3  11      147.04      136.34      7.49 o 
   0   3  11      198.90      197.06      8.95 o 
   1   3  11      292.74      272.41     10.59 o 
   2   3  11        0.02        1.73      2.56 o 
   3   3  11        0.10       -1.73      4.26 o 
   4   3  11       23.55       24.29      3.11 o 
   5   3  11        2.09        6.01      2.28 o 
   6   3  11       39.26       38.40      4.73 o 
   7   3  11      188.47      187.02      9.32 o 
   8   3  11      116.59      117.95      7.97 o 
   9   3  11       52.93       44.72      5.94 o 
  -9   4  11        3.52       -2.63      2.63 o 
  -8   4  11       33.22       35.99      8.52 o 
  -7   4  11       51.47       52.77      5.85 o 
  -6   4  11       40.78       32.79      4.85 o 
  -5   4  11       11.03       19.13      4.04 o 
  -4   4  11      199.88      191.04      9.37 o 
  -3   4  11       52.68       57.68      5.51 o 
  -2   4  11       22.69       19.89      3.80 o 
  -1   4  11       75.40       70.43      6.02 o 
   0   4  11       51.63       45.31      7.79 o 
   1   4  11        2.90        4.08      4.38 o 
   2   4  11      217.63      227.09      9.89 o 
   3   4  11        0.13        1.01      3.16 o 
   4   4  11        4.96        0.75      2.82 o 
   5   4  11      102.08       99.90      5.31 o 
   6   4  11        0.31        2.95      2.74 o 
   7   4  11       37.11       44.17      7.18 o 
   8   4  11        2.07        3.35      3.63 o 
  -8   5  11       74.85       66.37      6.96 o 
  -7   5  11        0.00        1.64      3.08 o 
  -6   5  11       42.31       37.27      5.25 o 
  -5   5  11       10.72       14.22      5.60 o 
  -4   5  11        4.62        3.23      4.87 o 
  -3   5  11      299.33      311.52     12.55 o 
  -2   5  11        2.88        1.29      2.61 o 
  -1   5  11       95.97      101.00     13.75 o 
   0   5  11       47.52       51.59      5.48 o 
   1   5  11       41.68       38.14      4.71 o 
   2   5  11      228.34      228.57     10.15 o 
   3   5  11        0.75       -3.52      6.94 o 
   4   5  11       58.83       63.04      5.76 o 
   5   5  11      193.69      192.87      7.44 o 
   6   5  11       26.43       32.62      6.57 o 
   7   5  11      289.93      308.92     12.47 o 
  -7   6  11       56.97       43.30      9.37 o 
  -6   6  11        5.14       -2.56      2.56 o 
  -5   6  11        2.78        0.25      5.72 o 
  -4   6  11       13.26       14.33      6.45 o 
  -3   6  11      297.54      306.94     12.72 o 
  -2   6  11       53.37       56.14      5.84 o 
  -1   6  11       28.65       26.84      5.36 o 
   0   6  11       78.25       80.28      6.59 o 
   1   6  11      173.56      190.30     17.28 o 
   2   6  11        0.62       -1.73      2.56 o 
   3   6  11       30.40       30.47      4.78 o 
   4   6  11       97.94       90.93      6.96 o 
   5   6  11      242.39      243.19     14.85 o 
  -5   7  11        1.89        2.93      3.43 o 
  -4   7  11        7.70        9.44      4.63 o 
  -3   7  11       54.95       52.44      9.13 o 
  -2   7  11       30.10       32.97      5.60 o 
  -1   7  11       11.70        5.36      3.44 o 
   0   7  11        3.77       13.25      3.78 o 
   1   7  11        0.04       -2.43      2.43 o 
   2   7  11       83.45       98.71      7.42 o 
   3   7  11        1.76        0.30      3.10 o 
   4   7  11        5.15       11.31      8.16 o 
  -1   8  11        5.73        8.89      3.85 o 
  -3 -15  12       62.20       57.27      6.78 o 
  -2 -15  12      137.08      137.37      9.12 o 
  -1 -15  12       24.62       27.86      5.40 o 
   0 -15  12        5.14        4.63      3.80 o 
   1 -15  12       74.04       93.23     10.95 o 
   2 -15  12        7.38        6.09      4.87 o 
   3 -15  12       15.38       16.55      6.09 o 
  -5 -14  12        1.38       -2.84      2.84 o 
  -4 -14  12       23.24       32.68      5.50 o 
  -3 -14  12      142.71      156.58      9.43 o 
  -2 -14  12      141.99      151.31      9.01 o 
  -1 -14  12        5.14        7.22      3.50 o 
   0 -14  12       16.27       22.51      4.50 o 
   1 -14  12       30.41       24.34      6.33 o 
   2 -14  12      187.16      215.93     14.61 o 
   3 -14  12       58.67       70.35      9.25 o 
   4 -14  12        8.09        9.98      5.11 o 
   5 -14  12      120.47      149.22     12.42 o 
   6 -14  12       61.28       85.67      7.14 o 
  -7 -13  12       12.73       23.52      4.90 o 
  -6 -13  12        1.39       -0.55      3.41 o 
  -5 -13  12        0.03        6.40      3.35 o 
  -4 -13  12        0.00        3.11      3.43 o 
  -3 -13  12       17.81       21.06      4.54 o 
  -2 -13  12       53.93       53.91      5.82 o 
  -1 -13  12       20.26       15.79      4.04 o 
   0 -13  12       31.28       28.15      4.54 o 
   1 -13  12      104.85       97.65      6.86 o 
   2 -13  12      100.35      109.30     10.22 o 
   3 -13  12        6.69       14.85      5.36 o 
   4 -13  12      106.05      118.45      7.49 o 
   5 -13  12      498.38      568.46     17.56 o 
   6 -13  12       57.43       64.53      6.36 o 
   7 -13  12       33.36       33.46      5.33 o 
  -8 -12  12        1.69        2.87      3.45 o 
  -7 -12  12       54.28       73.47      7.08 o 
  -6 -12  12        1.69        2.43      5.48 o 
  -5 -12  12      187.98      197.18     10.47 o 
  -4 -12  12       14.63       18.36      4.04 o 
  -3 -12  12       52.07       46.66      5.40 o 
  -2 -12  12       11.31       12.33      3.45 o 
  -1 -12  12      163.84      125.13      7.38 o 
   0 -12  12       44.87       44.63      5.84 o 
   1 -12  12      414.57      458.75     14.54 o 
   2 -12  12        3.24        3.41      3.77 o 
   3 -12  12      128.37      127.18      7.40 o 
   4 -12  12       25.39       31.36      4.56 o 
   5 -12  12      230.75      235.45     10.41 o 
   6 -12  12      305.43      340.92     12.91 o 
   7 -12  12       26.52       38.32      5.33 o 
   8 -12  12        2.50       -0.28      2.92 o 
  -9 -11  12        7.30       14.08      4.33 o 
  -8 -11  12       11.69       20.59      4.39 o 
  -7 -11  12      125.38      119.63      7.94 o 
  -6 -11  12        0.65        5.43      3.15 o 
  -5 -11  12      202.93      218.84     10.26 o 
  -4 -11  12      205.74      223.48     10.05 o 
  -3 -11  12       25.76       25.12      6.21 o 
  -2 -11  12       22.05       19.38      3.77 o 
  -1 -11  12        0.71       -0.68      4.99 o 
   0 -11  12      134.24      139.30      5.74 o 
   1 -11  12       15.95       13.15      2.75 o 
   2 -11  12       27.25       27.00      5.23 o 
   3 -11  12        1.05       -0.93      2.16 o 
   4 -11  12       27.43       25.54      4.13 o 
   5 -11  12        9.49       11.60      3.53 o 
   6 -11  12       35.13       32.88      4.65 o 
   7 -11  12        5.16        7.16      3.57 o 
   8 -11  12       14.13       16.18      4.29 o 
   9 -11  12       15.60       11.35      4.26 o 
  -9 -10  12        1.46       -2.28      2.81 o 
  -8 -10  12        0.11        3.24      3.15 o 
  -7 -10  12       16.26       16.54      3.91 o 
  -6 -10  12       62.45       62.48      8.03 o 
  -5 -10  12       47.98       42.02      4.91 o 
  -4 -10  12       70.12       74.17      6.02 o 
  -3 -10  12      205.38      207.27      9.49 o 
  -2 -10  12      212.58      196.65      8.59 o 
  -1 -10  12       57.17       49.41      4.71 o 
   0 -10  12      101.02      104.94      4.90 o 
   1 -10  12       80.73       91.71      4.68 o 
   2 -10  12       43.84       40.28      4.39 o 
   3 -10  12      204.61      220.01      9.28 o 
   4 -10  12       94.46      105.11      6.63 o 
   5 -10  12       33.36       38.04      4.68 o 
   6 -10  12       25.02       33.05      4.75 o 
   7 -10  12       40.78       38.68      4.99 o 
   8 -10  12      102.28      105.31      7.47 o 
   9 -10  12      112.24      136.20      8.51 o 
 -10  -9  12        2.20       13.54      4.26 o 
  -9  -9  12       15.89        8.86      3.67 o 
  -8  -9  12       52.91       62.11      6.17 o 
  -7  -9  12       48.24       59.19      8.16 o 
  -6  -9  12        1.71       -0.64      2.32 o 
  -5  -9  12        8.76       11.18      3.04 o 
  -4  -9  12      197.23      191.72      8.52 o 
  -3  -9  12       20.73       18.93      2.46 o 
  -2  -9  12       12.39       14.97      2.37 o 
  -1  -9  12       66.05       56.59      3.64 o 
   0  -9  12      343.08      389.81      9.70 o 
   1  -9  12      262.41      232.99      7.10 o 
   2  -9  12        3.20        5.61      2.63 o 
   3  -9  12       79.49       98.26      8.03 o 
   4  -9  12        0.86       -0.12      2.56 o 
   5  -9  12       47.79       46.50      4.78 o 
   6  -9  12       28.75       22.80      4.19 o 
   7  -9  12       46.60       47.41      5.23 o 
   8  -9  12      385.30      369.41     20.57 o 
   9  -9  12      280.75      299.51     12.51 o 
  10  -9  12       49.69       50.06      6.13 o 
 -10  -8  12        1.75        4.38      4.87 o 
  -9  -8  12      108.13      144.29     15.09 o 
  -8  -8  12      220.21      231.66     10.43 o 
  -7  -8  12       33.83       29.09      4.63 o 
  -6  -8  12       12.45        8.36      2.98 o 
  -5  -8  12        1.81        4.99      2.58 o 
  -4  -8  12     1405.40     1333.43     23.16 o 
  -3  -8  12      174.45      184.53      6.08 o 
  -2  -8  12      142.97      139.41      5.36 o 
  -1  -8  12      528.70      518.87     11.41 o 
   0  -8  12      260.10      233.34      6.98 o 
   1  -8  12       16.05       18.27      2.46 o 
   2  -8  12        3.53        3.50      3.64 o 
   3  -8  12        6.60       16.05      3.26 o 
   4  -8  12      156.56      130.40      7.03 o 
   5  -8  12       20.47       23.16      4.14 o 
   6  -8  12       20.15       19.63      3.67 o 
   7  -8  12        7.18        6.03      4.14 o 
   8  -8  12       54.88       46.29      5.33 o 
   9  -8  12       55.87       49.56      5.85 o 
  10  -8  12       13.08       13.68      4.33 o 
 -11  -7  12        6.42       12.42      6.57 o 
 -10  -7  12       40.08       62.81     10.22 o 
  -9  -7  12      220.30      229.07     16.55 o 
  -8  -7  12       79.70       73.50      7.67 o 
  -7  -7  12      166.64      164.11      8.13 o 
  -6  -7  12       64.17       63.36      3.93 o 
  -5  -7  12      361.97      357.94     10.52 o 
  -4  -7  12      407.43      374.86      9.27 o 
  -3  -7  12     1725.81     1638.07     27.03 o 
  -2  -7  12       16.88       14.59      2.22 o 
  -1  -7  12      109.96      111.00      4.62 o 
   0  -7  12       59.24       61.38      3.49 o 
   1  -7  12     1079.37     1038.25     18.61 o 
   2  -7  12       25.52       25.25      2.60 o 
   3  -7  12      162.32      152.75      7.24 o 
   4  -7  12      117.28       97.60      6.00 o 
   5  -7  12        0.09       -1.02      2.03 o 
   6  -7  12       52.40       39.61      4.50 o 
   7  -7  12        2.50        2.12      2.51 o 
   8  -7  12       74.40       69.50      6.32 o 
   9  -7  12        4.02        0.53      2.79 o 
  10  -7  12        0.33        4.34      3.33 o 
  11  -7  12        0.32       -1.76      2.84 o 
 -11  -6  12        6.04        4.87      5.36 o 
 -10  -6  12       49.77       57.45      9.49 o 
  -9  -6  12        9.27        9.98      5.11 o 
  -8  -6  12       27.67       26.14      4.26 o 
  -7  -6  12       20.68       14.17      2.58 o 
  -6  -6  12      128.56      115.70      5.14 o 
  -5  -6  12        0.02       -1.28      1.28 o 
  -4  -6  12      130.74      123.08      4.87 o 
  -3  -6  12      201.81      189.85      6.03 o 
  -2  -6  12       12.17       12.27      2.63 o 
  -1  -6  12       73.77       77.09      3.83 o 
   0  -6  12      101.69       93.93      4.16 o 
   1  -6  12       51.63       61.09      3.90 o 
   2  -6  12        0.06        1.39      1.53 o 
   3  -6  12       49.83       56.78      4.68 o 
   4  -6  12      124.63       95.17      5.89 o 
   5  -6  12      414.69      402.18     12.93 o 
   6  -6  12       89.40       71.16      6.69 o 
   7  -6  12        0.77       -2.15      2.15 o 
   8  -6  12        0.46       -0.92      2.46 o 
   9  -6  12       49.46       59.67      6.00 o 
  10  -6  12        7.25       13.84      4.63 o 
  11  -6  12       44.95       51.36      8.28 o 
 -11  -5  12        8.80        4.87      5.36 o 
 -10  -5  12       45.16       42.84      8.76 o 
  -9  -5  12       52.24       61.03      5.67 o 
  -8  -5  12       50.23       39.83      9.62 o 
  -7  -5  12        5.06        8.60      3.41 o 
  -6  -5  12       67.55       71.30      5.96 o 
  -5  -5  12       91.19       88.80      4.24 o 
  -4  -5  12        5.16        3.17      1.62 o 
  -3  -5  12      314.98      290.41      7.58 o 
  -2  -5  12      813.98      784.96     14.89 o 
  -1  -5  12      595.35      558.97     11.54 o 
   0  -5  12      544.20      524.39     11.17 o 
   1  -5  12      381.82      351.10      8.55 o 
   2  -5  12       15.98       15.96      2.98 o 
   3  -5  12      296.85      290.99     11.68 o 
   4  -5  12      112.21      120.16      6.49 o 
   5  -5  12       34.76       33.68      4.26 o 
   6  -5  12      123.21      112.41      6.65 o 
   7  -5  12       32.09       32.62      6.45 o 
   8  -5  12      263.41      250.95     10.67 o 
   9  -5  12        0.01       -1.22      4.63 o 
  10  -5  12       86.09       94.44      9.74 o 
  11  -5  12        0.33       -2.49      2.49 o 
 -11  -4  12        0.23        1.22      2.92 o 
 -10  -4  12       11.06       10.44      3.67 o 
  -9  -4  12       22.73       31.90      4.99 o 
  -8  -4  12      296.80      284.75     11.26 o 
  -7  -4  12      201.10      181.08      8.54 o 
  -6  -4  12       31.42       33.11      4.09 o 
  -5  -4  12        3.40        4.63      4.50 o 
  -4  -4  12      908.42      905.14     24.49 o 
  -3  -4  12       20.42       19.36      2.21 o 
  -2  -4  12       60.46       59.32      3.34 o 
  -1  -4  12     2460.81     2345.98     36.14 o 
   0  -4  12      127.42      133.11      5.06 o 
   1  -4  12     1063.62     1062.11     21.23 o 
   2  -4  12      142.63      138.30      4.96 o 
   3  -4  12     1795.02     1724.20     36.50 o 
   4  -4  12        8.48       11.71      3.08 o 
   5  -4  12       70.21       64.86      5.08 o 
   6  -4  12       86.30       83.19      5.96 o 
   7  -4  12        1.07        2.25      3.16 o 
   8  -4  12      210.36      203.82      9.70 o 
   9  -4  12        1.81        0.13      3.53 o 
  10  -4  12        1.09        5.78      6.09 o 
  11  -4  12        2.81       -4.35      5.72 o 
 -11  -3  12      124.30      179.69      9.98 o 
 -10  -3  12      154.54      157.71      9.86 o 
  -9  -3  12      176.94      194.77      9.67 o 
  -8  -3  12      253.84      218.61     16.55 o 
  -7  -3  12       12.55       13.52      3.27 o 
  -6  -3  12     1123.95     1012.36     24.72 o 
  -5  -3  12      451.88      425.90     13.47 o 
  -4  -3  12       96.41       92.43      5.84 o 
  -3  -3  12      131.74      122.03      4.45 o 
  -2  -3  12       59.70       58.59      3.19 o 
  -1  -3  12     1533.68     1541.01     51.14 o 
   0  -3  12      604.06      598.84     12.09 o 
   1  -3  12       59.79       65.54      3.52 o 
   2  -3  12      208.38      193.71      5.99 o 
   3  -3  12       47.58       42.27      3.23 o 
   4  -3  12      273.05      231.97     14.24 o 
   5  -3  12       63.85       59.23      5.02 o 
   6  -3  12       35.91       37.09      4.56 o 
   7  -3  12        0.32       -1.68      2.25 o 
   8  -3  12      236.39      232.13     13.02 o 
   9  -3  12        1.21        0.03      2.87 o 
  10  -3  12       57.77       69.41      6.69 o 
  11  -3  12       56.69       55.95      6.48 o 
 -11  -2  12        3.85       -0.92      3.08 o 
 -10  -2  12        4.99        8.00      3.53 o 
  -9  -2  12       16.31       24.76      7.18 o 
  -8  -2  12        5.05        2.80      2.75 o 
  -7  -2  12        3.49       -0.97      2.92 o 
  -6  -2  12        1.48       -0.82      2.56 o 
  -5  -2  12      143.56      142.08      7.38 o 
  -4  -2  12      155.12      153.11      8.52 o 
  -3  -2  12       19.16       24.28      3.61 o 
  -2  -2  12       41.29       40.28      2.65 o 
  -1  -2  12      946.68      913.33     16.37 o 
   0  -2  12      691.54      699.14     17.27 o 
   1  -2  12      277.80      298.81     11.79 o 
   2  -2  12       23.79       23.47      2.53 o 
   3  -2  12       88.14       94.62      4.22 o 
   4  -2  12      293.76      273.83      9.82 o 
   5  -2  12      409.42      386.73     15.82 o 
   6  -2  12       22.18       17.48      6.57 o 
   7  -2  12       35.10       34.96      4.68 o 
   8  -2  12       62.48       59.20      5.96 o 
   9  -2  12      115.66      106.12      8.64 o 
  10  -2  12      125.95      134.87      8.59 o 
 -11  -1  12       35.63       47.41      6.02 o 
 -10  -1  12        0.12        1.02      2.69 o 
  -9  -1  12       42.68       59.24      5.96 o 
  -8  -1  12      127.11      104.18      7.10 o 
  -7  -1  12       53.03       46.54      5.02 o 
  -6  -1  12       20.79       13.65      3.45 o 
  -5  -1  12      293.11      278.38     14.12 o 
  -4  -1  12       33.36       38.58      4.48 o 
  -3  -1  12       11.65        8.84      2.92 o 
  -2  -1  12       83.61       76.30      5.42 o 
  -1  -1  12        0.39       -1.63      1.63 o 
   0  -1  12      145.57      130.91      7.10 o 
   1  -1  12        1.07        0.20      1.49 o 
   2  -1  12      279.95      273.90      7.45 o 
   3  -1  12       51.42       53.96      3.41 o 
   4  -1  12      255.23      236.56      9.12 o 
   5  -1  12       39.96       35.19      4.33 o 
   6  -1  12       14.17       13.81      3.45 o 
   7  -1  12      204.48      212.87     11.93 o 
   8  -1  12      146.15      137.79      8.28 o 
   9  -1  12        2.42        3.09      3.15 o 
  10  -1  12        9.95       13.95      4.19 o 
 -11   0  12        0.05        0.12      3.27 o 
 -10   0  12      112.81      119.47      8.32 o 
  -9   0  12       33.45       27.86      4.78 o 
  -8   0  12        8.02        5.60      2.92 o 
  -7   0  12       31.01       29.45      4.56 o 
  -6   0  12       20.86       18.49      4.63 o 
  -5   0  12       40.20       38.43      4.64 o 
  -4   0  12       61.14       55.94      5.16 o 
  -3   0  12       62.65       55.27      5.08 o 
  -2   0  12      144.89      134.32      7.21 o 
  -1   0  12      495.80      455.52     14.01 o 
   0   0  12       12.88        6.86      4.63 o 
   1   0  12       39.06       28.17      2.71 o 
   2   0  12       93.86       88.16      4.24 o 
   3   0  12       22.50       37.39      3.15 o 
   4   0  12       12.64       12.33      3.16 o 
   5   0  12        0.99        0.04      2.06 o 
   6   0  12      184.14      209.70      9.29 o 
   7   0  12      115.70      111.05      7.13 o 
   8   0  12       33.71       37.00      5.09 o 
   9   0  12       23.67       27.52      4.97 o 
  10   0  12      362.73      354.79     15.21 o 
 -10   1  12       38.77       41.50      5.82 o 
  -9   1  12        0.19        1.51      6.33 o 
  -8   1  12        7.02        2.37      3.16 o 
  -7   1  12        0.60       -2.24      2.28 o 
  -6   1  12      205.06      196.36     12.42 o 
  -5   1  12      159.98      152.68      8.35 o 
  -4   1  12      198.22      186.94      8.95 o 
  -3   1  12      704.46      697.67     19.19 o 
  -2   1  12      165.51      158.19      8.00 o 
  -1   1  12        0.80        1.95      2.24 o 
   0   1  12        0.00       -0.41      1.80 o 
   1   1  12      354.19      356.06     12.21 o 
   2   1  12        7.43        7.87      1.98 o 
   3   1  12      115.47      115.14      5.02 o 
   4   1  12       58.81       58.73      3.88 o 
   5   1  12       30.41       24.24      3.86 o 
   6   1  12        0.37       -1.05      2.51 o 
   7   1  12        6.56        7.43      4.14 o 
   8   1  12        0.12        3.01      3.45 o 
   9   1  12       50.55       61.67      6.37 o 
 -10   2  12       20.95       24.16      4.90 o 
  -9   2  12       31.48       31.41      5.25 o 
  -8   2  12       89.71       99.44      7.30 o 
  -7   2  12       34.18       34.21      4.98 o 
  -6   2  12       41.61       38.84      5.60 o 
  -5   2  12       89.25       94.75     10.22 o 
  -4   2  12      264.42      243.01     10.50 o 
  -3   2  12      548.47      550.13     16.87 o 
  -2   2  12        6.08        7.66      3.15 o 
  -1   2  12      109.27       97.97      6.45 o 
   0   2  12        2.84        0.97      2.32 o 
   1   2  12       13.02        5.84      2.93 o 
   2   2  12       92.71      105.08     14.36 o 
   3   2  12      164.60      164.75      6.15 o 
   4   2  12       86.35       84.13      4.91 o 
   5   2  12        1.90        2.42      2.80 o 
   6   2  12        0.01       -2.14      2.32 o 
   7   2  12       20.80       19.10      4.14 o 
   8   2  12      129.55      139.78      8.52 o 
   9   2  12      121.52      129.28      8.39 o 
  -9   3  12        0.39       -2.13      4.38 o 
  -8   3  12        1.10        4.38      3.27 o 
  -7   3  12        0.01       -0.20      2.91 o 
  -6   3  12       14.23       14.34      4.02 o 
  -5   3  12      284.34      300.00     12.22 o 
  -4   3  12        6.50        5.93      2.91 o 
  -3   3  12      272.94      262.65     11.09 o 
  -2   3  12      276.77      289.01     11.71 o 
  -1   3  12       51.45       52.10      5.34 o 
   0   3  12       99.63       99.78      6.80 o 
   1   3  12       98.67       96.30      6.54 o 
   2   3  12        0.15       -0.85      2.24 o 
   3   3  12        1.25        6.60      4.14 o 
   4   3  12       12.46       15.97      2.93 o 
   5   3  12        0.13       -2.39      2.39 o 
   6   3  12       68.17       73.00      6.13 o 
   7   3  12        2.92       -0.66      3.53 o 
   8   3  12        3.34        7.08      4.02 o 
  -8   4  12        6.53        8.11      5.36 o 
  -7   4  12        4.31        1.11      4.14 o 
  -6   4  12       88.42       77.94     10.95 o 
  -5   4  12       18.67       22.21      4.75 o 
  -4   4  12      110.19      112.51      7.62 o 
  -3   4  12        0.09       -2.51      4.14 o 
  -2   4  12      108.31      102.13      7.14 o 
  -1   4  12       32.30       32.48      7.55 o 
   0   4  12      177.55      174.44      8.95 o 
   1   4  12      118.69      120.92      7.49 o 
   2   4  12        0.62       -2.56      2.56 o 
   3   4  12        6.52        4.00      2.92 o 
   4   4  12        5.66        2.56      5.11 o 
   6   4  12      124.01      129.30      7.87 o 
   7   4  12      194.01      217.16     10.43 o 
  -7   5  12      155.91      158.65      9.81 o 
  -6   5  12       12.35        6.28      5.48 o 
  -5   5  12        4.36       -1.15      2.56 o 
  -4   5  12        6.08        5.30      3.15 o 
  -3   5  12       23.88       24.78      4.47 o 
  -2   5  12      154.57      158.41      8.98 o 
  -1   5  12       38.29       41.78      5.42 o 
   0   5  12       27.87       31.82      6.94 o 
   1   5  12       22.94       15.10      4.02 o 
   2   5  12       88.30       98.19      6.97 o 
   3   5  12       43.73       38.96      5.16 o 
   4   5  12       24.97       33.98      4.90 o 
   5   5  12      177.94      204.97     14.36 o 
  -5   6  12       81.78       78.29      7.14 o 
  -4   6  12       36.36       33.37      5.25 o 
  -3   6  12       36.19       42.74      5.67 o 
  -2   6  12       14.78       19.08      4.37 o 
  -1   6  12       68.01       53.99      7.91 o 
   0   6  12       82.16       98.65      7.55 o 
   1   6  12        0.67       -2.37      3.15 o 
   2   6  12      418.62      444.12     28.73 o 
   3   6  12       64.33       52.27      5.92 o 
   4   6  12      127.87      129.08      8.41 o 
  -1   7  12       29.92       40.76     10.47 o 
   0   7  12       63.47       62.82      6.59 o 
  -1 -15  13      276.19      329.30     13.84 o 
   0 -15  13      138.68      133.64     12.17 o 
   1 -15  13        0.10       -1.70      3.65 o 
   2 -15  13      350.73      386.57     20.94 o 
  -4 -14  13        0.22       -0.78      3.01 o 
  -3 -14  13       21.00       14.31      6.69 o 
  -2 -14  13       73.11       89.26     11.68 o 
  -1 -14  13        0.15       -0.13      5.48 o 
   0 -14  13       62.82       59.99      6.24 o 
   1 -14  13        1.11        2.19      4.38 o 
   2 -14  13        7.60        9.25      5.11 o 
   3 -14  13        6.78       13.39      5.36 o 
   4 -14  13       65.84       67.92      9.25 o 
   5 -14  13       64.04       80.58      9.98 o 
  -6 -13  13       29.64       23.75      4.98 o 
  -5 -13  13      124.03      159.55      9.98 o 
  -4 -13  13       83.72       80.74     10.35 o 
  -3 -13  13       43.35       33.78      5.25 o 
  -2 -13  13       51.27       72.47      6.51 o 
  -1 -13  13        2.65        7.30      3.27 o 
   0 -13  13       21.38       19.97      4.04 o 
   1 -13  13        1.37        5.60      4.38 o 
   2 -13  13       23.31       18.99      5.84 o 
   3 -13  13        3.47        1.46      3.89 o 
   4 -13  13       44.13       58.87      6.02 o 
   5 -13  13      162.70      156.04      9.04 o 
   6 -13  13      107.67      130.61     12.78 o 
  -7 -12  13        7.65        2.91      3.35 o 
  -6 -12  13        0.68        2.62      3.15 o 
  -5 -12  13       23.46       23.79      4.74 o 
  -4 -12  13        9.78        2.43      7.18 o 
  -3 -12  13      220.75      233.42     10.48 o 
  -2 -12  13       23.16       23.57      4.30 o 
  -1 -12  13       12.23        3.72      2.81 o 
   0 -12  13       24.44       26.73      8.28 o 
   1 -12  13      317.46      355.17     17.77 o 
   2 -12  13       13.75       21.11      3.96 o 
   3 -12  13      246.79      290.49     11.36 o 
   4 -12  13        2.48        2.00      3.18 o 
   5 -12  13      224.99      241.03     10.67 o 
   6 -12  13      124.98      112.98     18.87 o 
   7 -12  13       13.02       11.82      5.48 o 
  -8 -11  13        0.78        3.66      3.26 o 
  -7 -11  13        0.20        2.38      3.01 o 
  -6 -11  13        1.31        6.47      3.15 o 
  -5 -11  13       59.61       53.00      5.65 o 
  -4 -11  13      347.13      342.72     12.75 o 
  -3 -11  13       29.66       27.09      5.36 o 
  -2 -11  13       26.59       22.11      3.95 o 
  -1 -11  13       10.55       10.83      4.26 o 
   0 -11  13       50.27       55.58      4.02 o 
   1 -11  13      312.94      309.14      8.94 o 
   2 -11  13        8.42        7.71      6.21 o 
   3 -11  13      201.36      211.73      9.46 o 
   4 -11  13      207.63      209.73      9.63 o 
   5 -11  13        0.06        1.86      2.84 o 
   6 -11  13      301.28      343.98     13.05 o 
   7 -11  13        7.38        5.46      3.65 o 
   8 -11  13       54.93       56.18      6.69 o 
  -9 -10  13       73.75       81.47      7.54 o 
  -8 -10  13        8.08       18.39      4.26 o 
  -7 -10  13       77.79       83.48      6.96 o 
  -6 -10  13       11.54       14.36      3.80 o 
  -5 -10  13       26.29       30.04      4.44 o 
  -4 -10  13        0.03       -0.30      2.56 o 
  -3 -10  13       12.32       18.34      4.87 o 
  -2 -10  13        6.13        7.29      2.68 o 
  -1 -10  13       38.95       32.84      3.23 o 
   0 -10  13       76.47       83.27      4.59 o 
   1 -10  13      131.78      125.04      5.47 o 
   2 -10  13      548.66      550.07     19.72 o 
   3 -10  13        5.55        7.67      3.65 o 
   4 -10  13        0.72       -3.41      3.41 o 
   5 -10  13       89.26       83.77      8.64 o 
   6 -10  13       31.20       29.80      4.50 o 
   7 -10  13        0.28        2.91      4.14 o 
   8 -10  13       68.50       70.59      6.59 o 
   9 -10  13      259.32      265.94     12.19 o 
  -9  -9  13       39.90       51.61      9.74 o 
  -8  -9  13       95.27      112.55      7.84 o 
  -7  -9  13       26.59       37.98      5.03 o 
  -6  -9  13       86.30       90.84      6.94 o 
  -5  -9  13        3.33        6.19      3.53 o 
  -4  -9  13      452.15      447.96     26.05 o 
  -3  -9  13       56.28       54.00      3.65 o 
  -2  -9  13        4.92        3.45      1.90 o 
  -1  -9  13      131.49      126.83      5.33 o 
   0  -9  13      336.38      305.36      8.52 o 
   1  -9  13        0.13        0.70      1.72 o 
   2  -9  13        5.36        1.82      3.04 o 
   3  -9  13        5.90        1.80      5.84 o 
   4  -9  13        3.94        4.32      2.81 o 
   5  -9  13       12.53        6.59      3.53 o 
   6  -9  13        5.31        4.98      2.84 o 
   7  -9  13        1.99        4.33      3.04 o 
   8  -9  13       11.52       13.75      4.14 o 
   9  -9  13       30.86       33.91      5.38 o 
 -10  -8  13      244.83      270.45     19.47 o 
  -9  -8  13      424.35      421.63     23.61 o 
  -8  -8  13        6.78        5.60      4.38 o 
  -7  -8  13      102.24       98.79      8.16 o 
  -6  -8  13        4.44        5.75      3.53 o 
  -5  -8  13      733.89      706.37     18.64 o 
  -4  -8  13        0.00        4.41      1.81 o 
  -3  -8  13      243.31      239.03      7.27 o 
  -2  -8  13       19.19       18.75      2.61 o 
  -1  -8  13       76.45       70.39      4.03 o 
   0  -8  13      170.54      163.43      5.94 o 
   1  -8  13       20.03       19.64      2.46 o 
   2  -8  13       13.46        9.14      2.91 o 
   3  -8  13      446.82      446.47     13.72 o 
   4  -8  13      155.43      146.93      7.62 o 
   5  -8  13        0.07       -0.56      2.46 o 
   6  -8  13        0.07       -1.31      2.32 o 
   7  -8  13        1.22        0.95      4.75 o 
   8  -8  13       28.35       32.25      4.96 o 
   9  -8  13       39.67       56.47      6.34 o 
  10  -8  13       23.70       14.86      4.55 o 
 -10  -7  13        2.64       -4.38      4.38 o 
  -9  -7  13        6.79        6.33      5.36 o 
  -8  -7  13       20.13       14.36      6.09 o 
  -7  -7  13      112.67      127.80     11.93 o 
  -6  -7  13       24.72       25.16      2.91 o 
  -5  -7  13       90.61       90.00      4.53 o 
  -4  -7  13      233.35      227.16      7.15 o 
  -3  -7  13      174.80      163.45      5.88 o 
  -2  -7  13      153.86      149.72      6.78 o 
  -1  -7  13      420.34      419.34      9.98 o 
   0  -7  13      466.16      460.46     10.69 o 
   1  -7  13      117.54      126.17      5.15 o 
   2  -7  13        0.81        1.19      2.16 o 
   3  -7  13      164.45      161.43      7.59 o 
   4  -7  13      303.06      299.26     10.88 o 
   5  -7  13       11.70       20.11      4.99 o 
   6  -7  13       24.39       20.95      3.86 o 
   7  -7  13        7.07        4.52      2.87 o 
   8  -7  13       83.32       70.38      6.31 o 
   9  -7  13      272.59      288.06     12.26 o 
  10  -7  13       33.93       33.56      5.48 o 
 -10  -6  13        0.85        3.65      4.63 o 
  -9  -6  13       81.28       87.39     11.20 o 
  -8  -6  13       34.14       30.89      5.36 o 
  -7  -6  13      153.71      142.53      7.91 o 
  -6  -6  13       49.76       31.06      4.01 o 
  -5  -6  13       29.55       24.25      3.59 o 
  -4  -6  13       65.01       62.70      3.79 o 
  -3  -6  13      202.81      188.89      6.18 o 
  -2  -6  13      323.65      313.11      8.29 o 
  -1  -6  13      274.67      257.06      7.36 o 
   0  -6  13      253.35      248.49      7.24 o 
   1  -6  13      570.23      560.52     12.07 o 
   2  -6  13      293.64      304.93     10.31 o 
   3  -6  13       30.87       28.92      4.99 o 
   4  -6  13       60.06       55.14      4.91 o 
   5  -6  13       68.50       63.61      5.20 o 
   6  -6  13       18.22       15.98      3.85 o 
   7  -6  13       71.01       74.78      6.26 o 
   8  -6  13        1.43        5.91      5.72 o 
   9  -6  13       17.56       20.70      4.56 o 
  10  -6  13        2.47       -1.32      2.74 o 
 -11  -5  13        0.09       -3.89      3.89 o 
 -10  -5  13        6.91        4.38      4.63 o 
  -9  -5  13        2.19       -2.84      5.84 o 
  -8  -5  13       18.82       25.68      4.14 o 
  -7  -5  13        1.05        3.59      2.68 o 
  -6  -5  13        1.45        0.79      3.04 o 
  -5  -5  13        1.20        2.36      2.31 o 
  -4  -5  13      644.62      613.79     12.90 o 
  -3  -5  13      221.30      203.77      6.37 o 
  -2  -5  13       13.24       10.89      2.18 o 
  -1  -5  13     1913.41     1866.35     30.03 o 
   0  -5  13     3505.78     3393.94     50.74 o 
   1  -5  13       25.59       24.26      2.65 o 
   2  -5  13        0.13        5.89      3.09 o 
   3  -5  13        8.01        7.01      2.69 o 
   4  -5  13       91.00       97.25      6.32 o 
   5  -5  13       50.57       46.32      4.78 o 
   6  -5  13        2.58       -0.51      2.39 o 
   7  -5  13       87.63       91.96      6.61 o 
   8  -5  13       41.27       42.78      5.30 o 
   9  -5  13      300.84      311.59     12.61 o 
  10  -5  13        4.44        9.80      3.74 o 
 -11  -4  13       11.93       16.31      7.06 o 
 -10  -4  13       31.22       24.21      6.94 o 
  -9  -4  13       81.67       75.41      6.43 o 
  -8  -4  13       62.41       47.17     14.00 o 
  -7  -4  13      227.19      216.89      9.81 o 
  -6  -4  13        2.24       -1.55      1.97 o 
  -5  -4  13      473.66      440.30     14.06 o 
  -4  -4  13       26.31       22.60      3.74 o 
  -3  -4  13      125.75      116.68      4.66 o 
  -2  -4  13      199.83      192.24      6.01 o 
  -1  -4  13       71.20       71.48      4.51 o 
   0  -4  13      231.93      208.64      7.58 o 
   1  -4  13      407.96      403.85      9.57 o 
   2  -4  13       20.69       15.24      2.92 o 
   3  -4  13        7.91        5.78      2.68 o 
   4  -4  13       42.30       40.99      6.82 o 
   5  -4  13        9.82        8.14      6.09 o 
   6  -4  13      109.31      100.84      6.60 o 
   7  -4  13        3.69        0.89      2.51 o 
   8  -4  13      125.12      114.23      7.45 o 
   9  -4  13        2.32        0.70      3.65 o 
  10  -4  13        0.69       -0.39      3.41 o 
 -10  -3  13       11.58       21.11      4.37 o 
  -9  -3  13       19.42       16.22      4.02 o 
  -8  -3  13        0.20        2.80      2.75 o 
  -7  -3  13      470.66      412.13     15.46 o 
  -6  -3  13        0.43        2.07      2.56 o 
  -5  -3  13        4.11        3.69      2.39 o 
  -4  -3  13      104.32       92.22      9.25 o 
  -3  -3  13       17.70       13.39      3.10 o 
  -2  -3  13       75.41       74.70      5.51 o 
  -1  -3  13      303.73      296.75     10.10 o 
   0  -3  13       12.97       15.49      2.27 o 
   1  -3  13       36.71       32.44      3.11 o 
   2  -3  13        7.98       14.09      2.22 o 
   3  -3  13      121.06      109.99     10.59 o 
   4  -3  13       61.61       59.43      4.97 o 
   5  -3  13      301.65      289.00     10.82 o 
   6  -3  13        5.36        3.69      2.92 o 
   7  -3  13      175.84      169.20      9.01 o 
   8  -3  13       66.74       61.35      6.08 o 
   9  -3  13       34.15       38.50      5.54 o 
  10  -3  13      271.33      284.52     19.60 o 
 -10  -2  13      142.36      152.77      9.15 o 
  -9  -2  13        7.28        9.07      3.26 o 
  -8  -2  13       99.56       99.27      7.10 o 
  -7  -2  13       68.84       81.81      6.31 o 
  -6  -2  13       12.76        8.80      3.65 o 
  -5  -2  13        6.97       13.04      4.26 o 
  -4  -2  13      157.98      135.07      7.47 o 
  -3  -2  13      136.40      132.63      7.30 o 
  -2  -2  13      575.27      567.87     16.35 o 
  -1  -2  13      695.42      656.10     17.80 o 
   0  -2  13       45.55       51.98      3.23 o 
   1  -2  13       22.86       20.05      2.55 o 
   2  -2  13      140.69      148.31      5.47 o 
   3  -2  13        7.24        6.95      2.51 o 
   4  -2  13      173.04      161.33      7.66 o 
   5  -2  13       44.85       31.05      8.40 o 
   6  -2  13      467.90      429.44     14.03 o 
   7  -2  13      196.96      203.13     20.45 o 
   8  -2  13       24.25       27.39      4.44 o 
   9  -2  13      295.34      296.89     12.55 o 
  10  -2  13       11.76       10.67      4.04 o 
 -10  -1  13       80.09       84.23     10.59 o 
  -9  -1  13       29.25       24.80      4.56 o 
  -8  -1  13       42.41       40.27      5.26 o 
  -7  -1  13       33.27       34.62      4.82 o 
  -6  -1  13        0.81       -2.19      2.19 o 
  -5  -1  13       22.69       16.86      3.63 o 
  -4  -1  13       40.67       34.15      4.47 o 
  -3  -1  13      955.64      931.86     23.50 o 
  -2  -1  13       65.27       73.30     11.44 o 
  -1  -1  13      576.90      534.07     15.64 o 
   0  -1  13       91.42       89.23      8.16 o 
   1  -1  13       42.23       41.99      3.20 o 
   2  -1  13       90.39       95.30      4.49 o 
   3  -1  13       51.62       46.72      3.47 o 
   4  -1  13      106.44       93.24      5.96 o 
   5  -1  13        0.49       -0.27      2.56 o 
   6  -1  13       53.64       68.03      5.84 o 
   7  -1  13       43.07       43.39      5.15 o 
   8  -1  13       73.64       76.29      6.55 o 
   9  -1  13        2.32        1.50      6.09 o 
 -10   0  13      169.31      181.41     10.31 o 
  -9   0  13        1.37        3.34      3.18 o 
  -8   0  13       85.56       80.04      6.69 o 
  -7   0  13        6.64        4.66      3.15 o 
  -6   0  13      246.35      229.00     10.48 o 
  -5   0  13        3.79        0.65      5.48 o 
  -4   0  13        6.52        6.57      2.93 o 
  -3   0  13     1228.57     1191.18     28.40 o 
  -2   0  13        0.00        1.46      2.58 o 
  -1   0  13      145.14      131.50      7.40 o 
   0   0  13       51.89       44.26      4.82 o 
   1   0  13       59.29       61.35      7.06 o 
   2   0  13        5.89        4.59      2.25 o 
   3   0  13       59.99       52.25      3.79 o 
   4   0  13       13.16       11.31      3.15 o 
   5   0  13       20.03       23.49      3.91 o 
   6   0  13        1.93        3.10      3.04 o 
   7   0  13        1.73       -2.31      3.29 o 
   8   0  13        6.45        5.13      3.60 o 
   9   0  13      137.86      144.14     15.09 o 
  -9   1  13        1.98       -0.91      4.75 o 
  -8   1  13        3.22       -0.82      2.50 o 
  -7   1  13       31.58       25.72      8.28 o 
  -6   1  13       33.78       33.58      4.90 o 
  -5   1  13       13.89       14.34      3.70 o 
  -4   1  13       31.13       30.68      6.21 o 
  -3   1  13       22.23       24.74      4.29 o 
  -2   1  13       27.44       22.01      4.12 o 
  -1   1  13      204.00      195.66      9.18 o 
   0   1  13       11.73        9.28      4.14 o 
   1   1  13        1.66        3.17      2.74 o 
   2   1  13       60.60       49.68      6.69 o 
   3   1  13        3.33        2.34      2.33 o 
   4   1  13        3.01        4.48      2.84 o 
   5   1  13       48.14       45.54      4.99 o 
   6   1  13        9.70       14.35      3.68 o 
   7   1  13       43.77       45.17      5.44 o 
   8   1  13      204.71      211.86     10.33 o 
  -9   2  13        4.23        2.71      8.64 o 
  -8   2  13        2.04        9.77      3.45 o 
  -7   2  13       70.25       77.87      6.97 o 
  -6   2  13        0.94       -2.22      2.22 o 
  -5   2  13       71.13       62.96      6.11 o 
  -4   2  13        0.03       -3.16      3.29 o 
  -3   2  13       29.39       26.79      4.48 o 
  -2   2  13      153.37      163.21      8.61 o 
  -1   2  13       85.12       76.43      6.28 o 
   0   2  13       11.60        9.11      3.18 o 
   1   2  13        8.51       11.10      3.18 o 
   2   2  13       58.27       65.74      5.82 o 
   3   2  13       22.12       21.18      5.11 o 
   4   2  13        4.85        7.79      6.09 o 
   5   2  13      183.80      176.84      8.60 o 
   6   2  13       76.26       66.38      6.08 o 
   7   2  13       61.36       53.96      5.89 o 
  -8   3  13       46.95       49.05      6.51 o 
  -7   3  13        3.16        4.73      3.78 o 
  -6   3  13       55.48       67.48      6.71 o 
  -5   3  13       42.99       31.34      9.37 o 
  -4   3  13       55.39       57.34      5.94 o 
  -3   3  13       33.34       32.71      4.90 o 
  -2   3  13       16.02       13.38      4.14 o 
  -1   3  13        9.07        8.22      3.29 o 
   0   3  13       43.45       43.78      5.25 o 
   1   3  13        7.19        4.76      4.38 o 
   2   3  13       18.93       23.86      4.13 o 
   3   3  13       78.25       75.71      6.28 o 
   4   3  13      221.09      214.22     14.85 o 
   5   3  13       18.85       15.09      6.33 o 
   6   3  13       69.38       69.38      9.49 o 
  -6   4  13       22.27       26.36      4.78 o 
  -5   4  13       10.41       13.78      3.87 o 
  -4   4  13        3.19       -0.06      2.87 o 
  -3   4  13       21.14       15.35      4.63 o 
  -2   4  13       39.82       30.66      4.82 o 
  -1   4  13      174.01      169.80      9.37 o 
   0   4  13       31.85       32.98      5.08 o 
   1   4  13       64.12       55.99      5.94 o 
   2   4  13       17.85        9.86      3.79 o 
   3   4  13       22.85       28.34      4.90 o 
   4   4  13       72.82       67.92      9.25 o 
   5   4  13        5.50        0.73      4.38 o 
  -5   5  13       93.97       88.73      7.97 o 
  -4   5  13        5.53        7.85      3.67 o 
  -3   5  13       82.92       84.72      9.74 o 
  -2   5  13       29.78       24.98      4.81 o 
  -1   5  13        0.02        0.69      2.81 o 
   0   5  13      203.08      204.61     10.32 o 
   1   5  13      342.02      363.98     14.27 o 
   2   5  13        4.02        4.91      3.39 o 
   3   5  13      188.52      176.44      9.72 o 
  -3 -14  14        8.48        7.29      3.50 o 
  -2 -14  14       27.62       31.90      5.23 o 
  -1 -14  14        7.26       13.38      4.02 o 
   0 -14  14       45.29       41.87      7.79 o 
   1 -14  14      320.57      412.13     21.18 o 
   2 -14  14       53.04       52.34      8.52 o 
   3 -14  14        2.53       -2.19      4.14 o 
  -5 -13  14       27.61       28.93      5.03 o 
  -4 -13  14        0.14       10.21      3.45 o 
  -3 -13  14        7.19        9.13      3.79 o 
  -2 -13  14        2.92        2.59      3.22 o 
  -1 -13  14      144.20      163.94     18.50 o 
   0 -13  14       21.78       26.29      6.33 o 
   1 -13  14        6.25       13.63      5.36 o 
   2 -13  14        5.27        5.11      4.63 o 
   3 -13  14        0.16       -1.46      3.89 o 
   4 -13  14      144.55      140.73      8.51 o 
   5 -13  14       20.61       27.94      4.96 o 
  -6 -12  14       90.40       98.92      9.13 o 
  -5 -12  14       38.06       34.42      5.09 o 
  -4 -12  14       77.63       85.49      7.07 o 
  -3 -12  14        5.72        6.92      4.75 o 
  -2 -12  14       13.05       13.09      3.53 o 
  -1 -12  14        9.14       15.19      4.38 o 
   0 -12  14      405.22      454.03     24.71 o 
   1 -12  14       32.83       24.34      6.09 o 
   2 -12  14        4.49        5.09      3.26 o 
   3 -12  14       66.14       67.28      6.57 o 
   4 -12  14       92.63      134.43      8.26 o 
   5 -12  14        0.75       -2.81      2.81 o 
   6 -12  14       50.27       65.88      6.61 o 
   7 -12  14       76.21       86.54      7.40 o 
  -7 -11  14        0.90        1.72      3.53 o 
  -6 -11  14       94.39      107.10     12.17 o 
  -5 -11  14       86.64       90.66      6.78 o 
  -4 -11  14       28.45       48.03      5.30 o 
  -3 -11  14      149.84      171.07      8.63 o 
  -2 -11  14        2.23        2.17      3.16 o 
  -1 -11  14      175.32      181.78     10.83 o 
   0 -11  14       80.92       73.69      4.63 o 
   1 -11  14        0.19        2.76      2.51 o 
   2 -11  14       94.75       89.27      6.44 o 
   3 -11  14       14.56       12.30      3.67 o 
   4 -11  14       56.14       47.29      6.09 o 
   5 -11  14      433.59      500.38     16.25 o 
   6 -11  14       52.40       54.65      6.07 o 
   7 -11  14      106.90      117.78      8.07 o 
  -8 -10  14        1.26        1.95      4.87 o 
  -7 -10  14       68.63       67.65      6.43 o 
  -6 -10  14        0.20        0.82      2.92 o 
  -5 -10  14      250.44      251.99     10.74 o 
  -4 -10  14       27.38       32.75      4.44 o 
  -3 -10  14        1.09        0.71      2.46 o 
  -2 -10  14      479.83      509.97     27.02 o 
  -1 -10  14       57.30       53.88      4.03 o 
   0 -10  14       43.62       38.75      3.55 o 
   1 -10  14      327.93      345.91     11.95 o 
   2 -10  14       55.80       74.85      6.82 o 
   3 -10  14       14.04       10.58      3.33 o 
   4 -10  14        6.31        5.52      3.04 o 
   5 -10  14       38.00       47.52      5.40 o 
   6 -10  14       55.46       57.75      6.00 o 
   7 -10  14        1.42        4.56      3.20 o 
   8 -10  14      142.30      172.32     13.51 o 
  -9  -9  14       31.96       32.38      8.28 o 
  -8  -9  14       27.16       31.65      8.28 o 
  -7  -9  14       41.54       42.74      5.26 o 
  -6  -9  14       15.54       15.02      8.03 o 
  -5  -9  14      203.47      206.25      9.25 o 
  -4  -9  14       88.65       82.09      6.02 o 
  -3  -9  14       87.56       76.57      4.36 o 
  -2  -9  14       49.70       45.06      4.54 o 
  -1  -9  14       19.91       28.37      3.13 o 
   0  -9  14        0.07        4.62      1.99 o 
   1  -9  14      172.92      175.53     11.44 o 
   2  -9  14       50.42       49.07      8.89 o 
   3  -9  14      222.37      230.37      9.84 o 
   4  -9  14       16.16       17.34      3.80 o 
   5  -9  14       25.79       30.26      4.61 o 
   6  -9  14        4.99        3.16      2.92 o 
   7  -9  14       40.31       44.58      5.48 o 
   8  -9  14       38.04       25.99      4.75 o 
   9  -9  14        3.49        1.70      3.26 o 
  -9  -8  14        5.64       15.09      6.82 o 
  -8  -8  14        1.32        7.79      5.11 o 
  -7  -8  14       20.41       15.58      5.84 o 
  -6  -8  14       15.78       19.45      5.23 o 
  -5  -8  14        1.57        0.18      2.39 o 
  -4  -8  14      371.31      362.49      9.61 o 
  -3  -8  14      204.54      205.99      6.89 o 
  -2  -8  14       96.90      107.09      4.93 o 
  -1  -8  14       12.70       11.65      2.35 o 
   0  -8  14       20.48       24.41      2.85 o 
   1  -8  14      109.55      115.22      5.14 o 
   2  -8  14      115.48      106.92      6.51 o 
   3  -8  14      130.11      133.59      7.42 o 
   4  -8  14        2.00        3.72      2.81 o 
   5  -8  14       90.61       94.25      6.55 o 
   6  -8  14        0.07       -0.82      2.68 o 
   7  -8  14        1.92        4.45      3.39 o 
   8  -8  14       72.29       78.57      7.03 o 
   9  -8  14       12.82       19.92      4.71 o 
  -9  -7  14        7.61       10.95      5.84 o 
  -8  -7  14       10.28       19.23      6.33 o 
  -7  -7  14      288.92      315.98     19.47 o 
  -6  -7  14        7.73        1.22      6.82 o 
  -5  -7  14       69.27       75.15      4.31 o 
  -4  -7  14      144.97      138.79      5.59 o 
  -3  -7  14        1.32        3.17      1.90 o 
  -2  -7  14        0.12        1.84      1.64 o 
  -1  -7  14        7.81       14.83      3.96 o 
   0  -7  14       21.03       21.91      2.82 o 
   1  -7  14       36.32       43.25      3.42 o 
   2  -7  14       29.89       31.49      4.04 o 
   3  -7  14        6.16       11.83      3.20 o 
   4  -7  14       18.14       12.75      3.27 o 
   5  -7  14        9.23        7.63      2.98 o 
   6  -7  14       49.12       40.36      5.13 o 
   7  -7  14       68.13       90.74      6.83 o 
   8  -7  14        6.56       -1.81      3.53 o 
   9  -7  14        0.06        0.05      2.84 o 
 -10  -6  14       37.43       60.13     10.71 o 
  -9  -6  14       23.50       39.44      9.01 o 
  -8  -6  14      134.08      151.68      8.36 o 
  -7  -6  14       26.25       34.05      4.44 o 
  -6  -6  14       61.55       64.04      5.56 o 
  -5  -6  14      178.73      173.86      8.36 o 
  -4  -6  14       11.99       12.50      3.33 o 
  -3  -6  14      110.94      107.49      4.79 o 
  -2  -6  14      774.91      742.48     14.97 o 
  -1  -6  14      272.94      285.67     12.94 o 
   0  -6  14      101.81      103.26      4.77 o 
   1  -6  14      370.65      371.44      9.44 o 
   2  -6  14       47.28       43.71      6.45 o 
   3  -6  14       18.98       19.57      3.45 o 
   4  -6  14       15.00       16.20      3.50 o 
   5  -6  14       87.84       89.43      6.37 o 
   6  -6  14      207.75      234.65     14.61 o 
   7  -6  14      239.92      269.14     11.54 o 
   8  -6  14        2.33        9.79      3.67 o 
   9  -6  14        0.78        0.35      5.23 o 
 -10  -5  14       23.52       29.21      8.28 o 
  -9  -5  14        0.05        5.64      3.15 o 
  -8  -5  14        7.25       -1.07      4.38 o 
  -7  -5  14        0.90       -2.31      2.31 o 
  -6  -5  14        3.13        8.44      3.02 o 
  -5  -5  14        7.40        6.66      2.68 o 
  -4  -5  14       79.50       72.48      5.61 o 
  -3  -5  14      192.41      194.69      8.68 o 
  -2  -5  14      162.07      157.33      5.66 o 
  -1  -5  14        6.50        6.64      1.97 o 
   0  -5  14        0.01        0.05      1.65 o 
   1  -5  14      292.82      310.27      8.45 o 
   2  -5  14       18.59       13.46      3.29 o 
   3  -5  14       11.22       12.59      3.15 o 
   4  -5  14      239.40      240.32     12.17 o 
   5  -5  14       58.58       68.12      5.67 o 
   6  -5  14       23.34       21.06      6.69 o 
   7  -5  14      103.41       97.71      7.13 o 
   8  -5  14      134.77      136.28      8.24 o 
   9  -5  14        1.07       -0.67      2.79 o 
 -10  -4  14        0.09       -2.66      2.66 o 
  -9  -4  14        1.08        5.60      5.60 o 
  -8  -4  14       17.02       21.50      4.27 o 
  -7  -4  14      124.76      104.98      7.07 o 
  -6  -4  14       73.90       79.28     11.08 o 
  -5  -4  14       53.20       45.57      4.85 o 
  -4  -4  14       77.17       73.79      5.65 o 
  -3  -4  14       27.50       23.38      3.96 o 
  -2  -4  14      834.31      795.47     20.48 o 
  -1  -4  14        4.20        3.28      2.80 o 
   0  -4  14       34.84       41.98      5.37 o 
   1  -4  14       15.27       13.23      2.34 o 
   2  -4  14      552.92      555.92     15.44 o 
   3  -4  14       23.45       34.62      6.82 o 
   4  -4  14      150.49      141.72      7.43 o 
   5  -4  14        3.25        0.63      2.43 o 
   6  -4  14      637.91      627.61     26.78 o 
   7  -4  14      146.63      131.20      8.07 o 
   8  -4  14        3.38        0.98      4.50 o 
   9  -4  14       28.31       29.44      5.03 o 
 -10  -3  14        1.21        0.12      3.10 o 
  -9  -3  14      502.10      568.52     18.50 o 
  -8  -3  14       64.27       65.02      6.21 o 
  -7  -3  14      149.94      155.73      8.66 o 
  -6  -3  14       26.97       31.54      4.54 o 
  -5  -3  14       77.38       83.30      6.00 o 
  -4  -3  14       33.39       24.08      5.84 o 
  -3  -3  14      486.65      515.53     15.84 o 
  -2  -3  14      338.75      335.14     15.70 o 
  -1  -3  14       31.45       31.56      4.19 o 
   0  -3  14        8.20        7.18      2.05 o 
   1  -3  14       96.53      108.13      4.75 o 
   2  -3  14        2.90        3.40      3.22 o 
   3  -3  14        4.24        0.94      2.34 o 
   4  -3  14      130.75      133.64      7.79 o 
   5  -3  14       22.41       28.19      4.27 o 
   6  -3  14      378.65      360.83     18.01 o 
   7  -3  14      274.91      276.49     11.52 o 
   8  -3  14       79.38       67.43      6.43 o 
   9  -3  14       72.25       83.88      7.37 o 
  -9  -2  14       52.35       50.37      6.00 o 
  -8  -2  14       36.43       34.79      6.33 o 
  -7  -2  14        2.33       -2.28      2.28 o 
  -6  -2  14        0.03       -1.58      2.15 o 
  -5  -2  14      170.66      158.98      8.41 o 
  -4  -2  14        5.01        7.42      2.93 o 
  -3  -2  14      209.11      203.88      9.47 o 
  -2  -2  14        0.18       -0.91      4.26 o 
  -1  -2  14      212.25      204.93      9.08 o 
   0  -2  14      106.63       98.59      8.52 o 
   1  -2  14       31.94       33.05      3.01 o 
   2  -2  14       11.54       15.78      2.48 o 
   3  -2  14       29.39       30.94      4.01 o 
   4  -2  14        0.33       -0.71      2.28 o 
   5  -2  14       53.64       64.91      5.67 o 
   6  -2  14      183.60      209.82      9.65 o 
   7  -2  14        1.45        2.24      3.04 o 
   8  -2  14      154.00      159.99      9.11 o 
   9  -2  14       30.29       32.35      5.49 o 
  -9  -1  14        8.70       14.51      4.87 o 
  -8  -1  14      165.39      161.46      9.35 o 
  -7  -1  14       16.79       16.37      3.87 o 
  -6  -1  14        0.34       -2.68      2.68 o 
  -5  -1  14      240.92      201.54     10.83 o 
  -4  -1  14      113.79      110.93      7.23 o 
  -3  -1  14      623.22      588.87     17.64 o 
  -2  -1  14       64.04       62.32      5.68 o 
  -1  -1  14       36.02       30.22      4.30 o 
   0  -1  14       14.27       14.37      7.91 o 
   1  -1  14       17.69       27.40      4.26 o 
   2  -1  14       18.34       16.94      3.60 o 
   3  -1  14        0.81        2.97      2.57 o 
   4  -1  14      280.16      243.33      9.75 o 
   5  -1  14       47.98       46.19      9.01 o 
   6  -1  14       24.43       22.59      4.21 o 
   7  -1  14       41.35       47.68      5.61 o 
   8  -1  14      136.08      122.92      8.19 o 
  -9   0  14       29.19       20.48      7.30 o 
  -8   0  14       45.72       41.42      5.61 o 
  -7   0  14       24.86       26.31      9.37 o 
  -6   0  14        9.02       13.75      3.70 o 
  -5   0  14       46.91       46.73      5.72 o 
  -4   0  14      262.27      257.98     11.18 o 
  -3   0  14        0.29       -0.15      4.02 o 
  -2   0  14      443.63      425.89     14.53 o 
  -1   0  14      880.44      869.32     22.88 o 
   0   0  14      162.89      145.85      7.99 o 
   1   0  14        1.63        1.53      3.04 o 
   2   0  14        2.38        3.00      2.66 o 
   3   0  14        3.74       22.88      6.33 o 
   4   0  14      150.76      149.55     12.29 o 
   5   0  14        0.68        2.99      3.16 o 
   6   0  14        3.57        2.58      2.88 o 
   7   0  14      184.61      194.58      9.71 o 
   8   0  14      105.38      112.14      7.83 o 
  -8   1  14       25.93       19.52      4.27 o 
  -7   1  14       40.54       24.47      4.87 o 
  -6   1  14        7.34        7.61      5.23 o 
  -5   1  14       36.81       36.03      5.16 o 
  -4   1  14        1.10       -2.76      4.38 o 
  -3   1  14       61.35       57.47      5.84 o 
  -2   1  14       45.48       41.33      5.25 o 
  -1   1  14       24.53       26.29      4.39 o 
   0   1  14      440.15      433.51     16.92 o 
   1   1  14        5.50        6.57      3.89 o 
   2   1  14       36.21       40.70      4.99 o 
   3   1  14       74.44       65.97      9.49 o 
   4   1  14      249.12      253.17     16.80 o 
   5   1  14       77.14       76.25      6.07 o 
   6   1  14        4.15        0.73      3.04 o 
   7   1  14      115.79      106.02      7.72 o 
  -7   2  14       39.78       41.35      5.84 o 
  -6   2  14      104.92      104.62      7.75 o 
  -5   2  14       68.29       76.21      7.06 o 
  -4   2  14      151.87      151.80      9.04 o 
  -3   2  14      202.87      196.05      9.98 o 
  -2   2  14        3.12       -2.00      2.39 o 
  -1   2  14       37.53       39.55      7.06 o 
   0   2  14       54.44       59.89     13.02 o 
   1   2  14       37.71       40.44      5.23 o 
   2   2  14       85.08       82.48      6.61 o 
   3   2  14       44.38       38.59      5.06 o 
   4   2  14      105.58      111.01     11.44 o 
   5   2  14        5.37        0.73      5.36 o 
   6   2  14        9.87        6.09      5.60 o 
  -6   3  14      120.60      143.94      9.29 o 
  -5   3  14       46.70       43.59      5.94 o 
  -4   3  14        3.25        4.87      3.33 o 
  -3   3  14        3.01        3.57      4.63 o 
  -2   3  14        1.85        4.34      3.16 o 
  -1   3  14       12.14       20.15      4.13 o 
   0   3  14        4.17        0.19      3.01 o 
   1   3  14      235.98      224.77     10.84 o 
   2   3  14        1.51        5.08      4.50 o 
   3   3  14       31.24       32.53      5.08 o 
   4   3  14        9.56        9.74      5.60 o 
   5   3  14        2.57        5.11      5.36 o 
  -4   4  14        8.84       10.36      4.14 o 
  -3   4  14        8.42        4.32      5.23 o 
  -2   4  14        8.71       15.22      3.96 o 
  -1   4  14       69.70       75.69     10.10 o 
   0   4  14       16.43       17.72      4.29 o 
   1   4  14       70.49       63.95      6.45 o 
   2   4  14      562.63      612.28     19.45 o
[truncated: 30,802 more chars]
